# Supplementary material for: Mechanism of LEF1-AS1 regulating HUVEC cells by targeting miR-489-3p/S100A11 axis
Source: PeerJ. 2023 Nov 1;11:e16128. doi: 10.7717/peerj.16128 (PMC10625350; doi:10.7717/peerj.16128)
Supplement: Supplemental Information 1 [file peerj-11-16128-s001.zip]

Archive with 2 entries (2 files):
- The data of double luciferase experiment were added/LEF1-AS1-miR.xlsx
- The data of double luciferase experiment were added/miR-S100A11.xlsx
