# Supplementary material for: Mechanism of LEF1-AS1 regulating HUVEC cells by targeting miR-489-3p/S100A11 axis
Source: PeerJ. 2023 Nov 1;11:e16128. doi: 10.7717/peerj.16128 (PMC10625350; doi:10.7717/peerj.16128)
Supplement: Supplemental Information 1 [file peerj-11-16128-s001.zip › The data of double luciferase experiment were added/LEF1-AS1-miR.xlsx]

## Sheet: Sheet1
	grouping	fluorescence value
firefly luciferase RLU	WT lncRNA NC	40125	40325	41125	41087	40058	41192	41086	41298	41352
	WT lncRNA miRNA	23024	22145	22666	22852	21480	22742	22218	22754	23757
	MUT LncRNA NC	39544	41021	38542	40504	41097	39876	38519	40087	40597
	MUT LncRNA miRNA	37521	37521	41036	40457	39067	38456	40987	39456	38706
Renilla luciferase RLU	WT lncRNA NC	4212	4325	4103	4268	4186	4169	4257	4178	4127
	WT lncRNA miRNA	4979	4968	4956	4837	4735	4902	5008	4886	4883
	MUT LncRNA NC	4101	3985	3652	3857	3799	4078	4037	3952	3867
	MUT LncRNA miRNA	3725	4023	4126	4126	4126	4126	4126	4126	4126
											Mean	SD
ratio	WT lncRNA NC	9.52635	9.3237	10.0232	9.62676	9.56952	9.88055	9.6514	9.88463	10.0199	9.72288	0.203707
	WT lncRNA miRNA	4.62422	4.45753	4.57345	4.72442	4.53643	4.63933	4.4365	4.65698	4.86525	4.61268	0.09929
	MUT LncRNA NC	9.64253	10.2939	10.5537	10.5014	10.8178	9.77832	9.54149	10.1435	10.4983	10.1968	0.373615
	MUT LncRNA miRNA	10.0728	9.32662	9.94571	9.80538	9.46849	9.32041	9.93383	9.56277	9.381	9.64633	0.260524
ratio	WT-LEF1-AS1	miR-NC	0.979787	1.03088	0.990114	0.984227	1.01622	0.992648	1.01664	1.03055
		miR-489-3p	0.475602	0.47038	0.485907	0.466573	0.477156	0.456295	0.478971	0.500391
	MUT-LEF1-AS1	miR-NC	0.991735	1.08545	1.08007	1.11262	1.0057	0.981344	1.04326	1.07975
		miR-489-3p	1.03598	1.02292	1.00849	0.973836	0.958606	1.0217	0.983533	0.964837
