# Supplementary material for: Mechanism of LEF1-AS1 regulating HUVEC cells by targeting miR-489-3p/S100A11 axis
Source: PeerJ. 2023 Nov 1;11:e16128. doi: 10.7717/peerj.16128 (PMC10625350; doi:10.7717/peerj.16128)
Supplement: Supplemental Information 1 [file peerj-11-16128-s001.zip › The data of double luciferase experiment were added/miR-S100A11.xlsx]

## Sheet: Sheet1
	grouping	fluorescence value
firefly luciferase RLU	WT S100A11 NC	41036	40562	41109	40648	41469	40449	39784	40828	41042
	WT S100A11 miRNA	21065	21012	22125	20754	22287	22149	20858	21743	22131
	MUT S100A11 NC	40158	40429	39122	39754	38867	40854	41796	39965	38946
	MUT S100A11 miRNA	38562	39457	41324	40674	39869	40327	39684	40485	40748
Renilla luciferase RLU	WT S100A11 NC	4153	4285	4255	4189	4194	4047	4297	4160	4097
	WT S100A11 miRNA	5011	4995	5027	5097	5187	5048	4897	5032	5178
	MUT S100A11 NC	4058	3874	3988	4089	3990	4109	3998	3967	3894
	MUT S100A11 miRNA	4102	4056	4217	4178	4205	4139	3987	4205	4123
											Mean	SD
ratio	WT S100A11 NC	9.88105	9.46604	9.66134	9.70351	9.8877	9.99481	9.25855	9.81442	10.0176	9.74278	0.195926
	WT S100A11 miRNA	4.20375	4.20661	4.40123	4.07181	4.2967	4.38768	4.25934	4.32095	4.27404	4.26912	0.0744415
	MUT S100A11 NC	9.89601	10.436	9.80993	9.72218	9.7411	9.94257	10.4542	10.0744	10.0015	10.0087	0.208579
	MUT S100A11 miRNA	9.40078	9.72806	9.79938	9.73528	9.48133	9.74317	9.95335	9.62782	9.88309	9.70581	0.134998
ratio	WT-S100A11	miR-NC	1.01419	0.971596	0.991641	0.995969	1.01487	1.02587	0.950299	1.00735	1.02821
		miR-489-3p	0.431474	0.431767	0.451743	0.417931	0.441014	0.450352	0.437179	0.443502	0.438688
	MUT-S100A11	miR-NC	1.01573	1.07115	1.00689	0.997886	0.999828	1.02051	1.07302	1.03403	1.02656
		miR-489-3p	0.964897	0.998489	1.00581	0.99923	0.973165	1.00004	1.02161	0.988201	1.0144
