# Supplementary material for: Mechanism of LEF1-AS1 regulating HUVEC cells by targeting miR-489-3p/S100A11 axis
Source: PeerJ. 2023 Nov 1;11:e16128. doi: 10.7717/peerj.16128 (PMC10625350; doi:10.7717/peerj.16128)
Supplement: Supplemental Information 2 [file peerj-11-16128-s002.zip]

Archive with 2 entries (2 files):
- Analysis of RNA gene chip result/lncRNA.xls
- Analysis of RNA gene chip result/mRNA.xls
