# Supplementary material for: Mechanism of LEF1-AS1 regulating HUVEC cells by targeting miR-489-3p/S100A11 axis
Source: PeerJ. 2023 Nov 1;11:e16128. doi: 10.7717/peerj.16128 (PMC10625350; doi:10.7717/peerj.16128)
Supplement: Supplemental Information 2 [file peerj-11-16128-s002.zip › Analysis of RNA gene chip result/lncRNA.xls]

## Sheet: lncRNA
ProbeID	pValue(VM_vs._NC)	FC(VM_vs._NC)	log2FC(VM_vs._NC)	Regulation(VM_vs._NC)	Case_mean(VM_vs._NC)	Control_mean(VM_vs._NC)	ProbeSequence	TargetID	Chromosome	Start	End	Strand	Source	Type	Classify	GeneID	GeneSymbol	NumExons	TargetLength	EntrezGeneID	VM1.flag	VM2.flag	VM3.flag	VM4.flag	VM5.flag	NC1.flag	NC2.flag	NC3.flag	NC4.flag	NC5.flag	VM1.normalized	VM2.normalized	VM3.normalized	VM4.normalized	VM5.normalized	NC1.normalized	NC2.normalized	NC3.normalized	NC4.normalized	NC5.normalized
clstr_152035_68_18	0.00204814	54.8049	5.77623	up	10.996	5.21979	AACAGCAAAGCATCAACTGTGGGTACATATGCCCAGATAATGACTGTAGTAATTAGCTGT	NONHSAT216236.1	chr8	109526825	109531086	+	NONCODEv5	lncRNA	intergenic	NONHSAG099036.1		2			Detected	Detected	Detected	Detected	Detected	Not Detected	Detected	Detected	Detected	Detected	9.43559	9.91803	12.972	10.7317	11.9227	0.895422	4.57693	8.51739	4.22393	7.88526
clstr_77964_1260_15	0.00270234	49.1994	5.62057	up	8.35726	2.73669	GAGCAGCTGGCTAATAGCTGGTCAGTATCGAAACTGCATCAAGAATAGTTAAACATGATC	T287748	chr5	117260527	117336359	+	MiTranscriptome beta	lncRNA	intergenic	G067222	CAT705	3	1504		Detected	Detected	Detected	Detected	Detected	Not Detected	Not Detected	Detected	Not Detected	Detected	6.52112	8.49744	9.25452	8.67185	8.84137	1.08695	0.99027	5.08096	1.09179	5.43349
clstr_67249_847_6	0.020525	31.6472	4.984	up	11.7637	6.77969	GAATTTCCACAGAATGATCAAGTTGACGACAGGAAAGGAAGCCGCACTCAGTTATGGCTT	NONHSAT151221.1	chr1	19975435	19979343	-	NONCODEv5	lncRNA	Exonic	NONHSAG000557.2		2			Detected	Detected	Detected	Detected	Detected	Detected	Detected	Detected	Detected	Detected	9.26548	9.19976	13.834	12.9309	13.5883	9.04891	5.0529	7.3308	6.87194	5.59392
clstr_93470_773_13	0.0014187	30.4123	4.92658	up	7.32114	2.39456	ATAACCTCTAGATGTCCACTTGCATAGCTGGTAGGTCACGGGACCATTCATGATAGGGAA	ENST00000503877.1	chr5	118282575	118284782	+	GENCODE release 31	lncRNA		ENSG00000250427.1	LINC02148	2	1223	100505811	Detected	Detected	Detected	Detected	Detected	Not Detected	Not Detected	Not Detected	Not Detected	Detected	5.57745	7.53854	8.35688	8.01913	7.11369	1.53929	1.02961	3.74803	1.79722	3.85864
A_21_P0004051	0.0053011	28.8916	4.85258	up	7.20863	2.35605	CTTGTGCAGCACAGAATATGGAAAATAATTGACAAGTTCTGAGAAGCCAGTTACTGAGCT	NR_104997	chr5	117730361	118266062	+	Refseq	lncRNA			LOC102467224		879		Detected	Detected	Detected	Detected	Detected	Not Detected	Not Detected	Detected	Not Detected	Detected	4.94147	7.79842	7.83163	8.28079	7.19082	1.12788	1.1356	4.69093	0.983646	3.8422
clstr_174150_376_13	0.00240844	26.073	4.70448	up	6.48093	1.77644	CATAAGTGCATACCGTACAGGCCATATTGAATATCAGAACAAGTAGTTAGACATAGAGCC	NONHSAT190196.1	chr20	23261497	23262047	.	NONCODEv5	lncRNA	intergenic	NONHSAG082341.1		1			Detected	Detected	Detected	Detected	Detected	Not Detected	Not Detected	Not Detected	Not Detected	Detected	4.90266	7.34631	6.98495	6.30057	6.87014	1.35122	0.984748	1.0955	1.30181	4.14895
clstr_25094_2434_14	0.00601362	19.1577	4.25985	up	8.43307	4.17322	CTTAAACTGACCATGAACAGGATTTCTGCACGAATGTGACGTGCTCCTGATGGCTATGAC	LINC00839:16	chr10	42491711	42495273	+	LNCipedia version 5.2	lncRNA	intergenic	LINC00839	LINC00839	1		84856	Detected	Detected	Detected	Detected	Detected	Not Detected	Detected	Detected	Not Detected	Detected	9.95142	6.58256	9.04729	7.42517	9.1589	2.74539	3.73756	5.50022	2.76592	6.11699
clstr_216324_50_35	0.019927	17.8906	4.16113	up	10.8842	6.72303	CAACAAGGCCATGCTGGTGTGTCTCATAAATGACTTCTACCCAGGAGCCATAGAAGGAAA	lnc-IGLL5-8:1	chr22	22915635	22915927	+	LNCipedia version 5.2	lncRNA	intergenic	lnc-IGLL5-8		1			Detected	Detected	Detected	Detected	Detected	Detected	Detected	Detected	Detected	Detected	9.7977	7.07067	13.312	11.9334	12.307	8.50184	5.33528	8.25554	5.4104	6.11208
clstr_206149_271_14	0.00422633	16.3268	4.02917	up	6.62169	2.59252	GGAAATCACAACTGGCCTTGTATGCATTGTCGTTATGAATTTGTGTCTAGGCCTTTATTC	NONHSAT167194.1	chr13	106154758	106155248	-	NONCODEv5	lncRNA	intergenic	NONHSAG067743.1		2			Detected	Not Detected	Detected	Detected	Detected	Not Detected	Not Detected	Detected	Not Detected	Detected	3.94869	3.36764	10.2036	5.67536	9.9132	1.01609	1.0577	6.23046	0.972499	3.68584
clstr_87997_790_22	0.00212724	15.5906	3.9626	up	7.39735	3.43475	TTCCTCTCTGGTGTATTTCATAGGCAGCTTTGCTAACTGACTGCACTACTACAAATAGAT	ENST00000509367.2	chr5	117730515	118266267	+	GENCODE release 31	lncRNA		ENSG00000249797.2	LINC02147	4	1317	102467224	Detected	Detected	Detected	Detected	Detected	Not Detected	Not Detected	Detected	Not Detected	Detected	5.27552	7.85268	8.18564	8.51658	7.15633	2.58788	2.00223	4.69589	3.95907	3.92867
clstr_24292_975_12	0.00378817	15.2235	3.92823	up	5.80065	1.87243	CCTTCTTAGGCTAACTGTGGTAGCTAAGCTGTGGTCACTAACTGTGGTAGCTAAGCTGAT	MSTRG.49961.1	chr4	166134843	166182547	+	RefLnc 2017	lncRNA	intergenic	MSTRG.49961		2			Detected	Detected	Detected	Detected	Detected	Not Detected	Not Detected	Not Detected	Not Detected	Not Detected	4.73124	5.20898	6.00864	6.7306	6.32381	2.86055	1.004	2.9191	1.40825	1.17024
clstr_76512_1342_8	0.0183011	14.9164	3.89883	up	5.09521	1.19638	TGCTCTATTCCATAGTCGTCTTTAACACTATCAGTTGACAGTCATTAAACGGAGCCCAAA	lnc-PTCHD4-2:1	chr6	48088289	48096471	-	LNCipedia version 5.2	lncRNA	intergenic	lnc-PTCHD4-2		5			Detected	Not Detected	Detected	Detected	Detected	Not Detected	Not Detected	Not Detected	Not Detected	Not Detected	4.65773	1.76447	7.48281	5.11416	6.45689	1.24399	1.34267	0.988647	1.0392	1.3674
clstr_99311_689_17	0.0272526	14.1917	3.82697	up	9.68489	5.85792	AAAGTATGAATTAGGAGCCGCTCTGTTTATTGGATGGGCAGGAGCCTCACTGTGCATAAT	NONHSAT166136.1	chr13	95433720	95578234	+	NONCODEv5	lncRNA	intergenic	NONHSAG013989.2		6			Detected	Detected	Detected	Detected	Detected	Detected	Detected	Detected	Not Detected	Detected	7.12473	10.586	10.5491	9.67547	10.4891	6.45429	3.85755	7.63892	3.61725	7.72158
clstr_127255_346_16	0.0219201	14.1048	3.81812	up	5.13125	1.31313	CAAGGTTACAGACCACTTACTCTAAACTTCACAAATGGTTCTGAAGAGTATGGAGCCTAC	lnc-ADGRL2-4:3	chr1	81306160	81735330	+	LNCipedia version 5.2	lncRNA	intronic	lnc-ADGRL2-4		5			Detected	Not Detected	Detected	Detected	Detected	Not Detected	Not Detected	Not Detected	Not Detected	Not Detected	3.11469	3.02837	7.27913	5.10298	7.13107	0.964207	2.07855	1.12554	1.42839	0.968975
clstr_33738_488_13	0.021608	13.149	3.71688	up	7.2734	3.55652	TCTTCACTAGCACACCCAGTTCGATTGAGGAGCCTTGACGTGGGATATTGATGGGATATT	ENST00000668698.1	chr9	13407521	13488125	-	GENCODE release 31	lncRNA		ENSG00000270547.6	LINC01235	5	1363	401492	Detected	Detected	Detected	Detected	Detected	Detected	Detected	Not Detected	Not Detected	Detected	6.03499	5.43193	8.50417	7.95718	8.43873	4.75786	4.18513	2.95778	3.19907	2.68276
A_22_P00016075	0.00927953	12.517	3.64582	up	5.92459	2.27877	TGTCTTTGTGCTTGCAGAAAATCACGGTGGGCACAAAATTTTGGACACGATTTCGAGAGC	NR_125863	chr6	169175304	169182740	-	Refseq	lncRNA			LOC101929504		555		Detected	Detected	Detected	Detected	Detected	Not Detected	Not Detected	Not Detected	Not Detected	Detected	6.57585	3.69923	6.84179	4.82058	7.68552	1.96629	1.00336	0.996084	1.07907	6.34905
clstr_125291_419_23	0.0100861	11.9942	3.58427	up	8.33724	4.75297	GAAGTTATTCAGCAGGCACACAACAGAGGCAGTTCCAGATTTCAACTGCTCATCAGATGG	NONHSAT182156.1	chr2	88857169	88966557	+	NONCODEv5	lncRNA	intergenic	NONHSAG077535.1		3			Detected	Detected	Detected	Detected	Detected	Detected	Detected	Detected	Detected	Detected	7.73296	4.94487	10.4679	9.74577	8.79467	5.85931	3.3263	6.25751	4.21976	4.10197
A_33_P3398727	0.0319235	11.7599	3.5558	up	6.23847	2.68268	ACGAAAGATTTCAGTGTACCATGCGATACTGTTTGATAAGCATTTTACCCATAGTAGAAC	NR_122111	chr14	19062377	19107497	+	Refseq	lncRNA			LINC01296		4138		Detected	Not Detected	Detected	Detected	Detected	Detected	Not Detected	Detected	Not Detected	Not Detected	7.10753	0.969857	8.4631	6.43469	8.21721	5.04653	0.938869	4.07398	1.00559	2.34841
clstr_223955_173_30	0.023302	11.4868	3.52191	up	6.11153	2.58962	GCCTGCAGGCTGAAGATGTGGCAGTTTATTACTGTCAGCAATATTATAGTACTCCTCCCA	lnc-RPIA-4:4	chr2	88885925	88886172	+	LNCipedia version 5.2	lncRNA	intergenic	lnc-RPIA-4		1			Detected	Not Detected	Detected	Detected	Detected	Detected	Not Detected	Detected	Not Detected	Not Detected	5.9437	2.42597	7.26239	7.94548	6.98011	3.8182	0.946143	4.80465	1.16308	2.21603
clstr_207875_153_21	0.00767552	11.481	3.52117	up	5.32966	1.80849	TAGCAGTGCTTTAGCCTGATATCAGCAGAAACCAGGGAAAGCTCCTAAGCTCCTGATCTA	lnc-EIF2AK3-17:1	chr2	89045995	89046466	-	LNCipedia version 5.2	lncRNA	intergenic	lnc-EIF2AK3-17		2			Detected	Not Detected	Detected	Detected	Detected	Not Detected	Not Detected	Not Detected	Not Detected	Not Detected	4.97209	3.13373	7.83065	5.94771	4.76411	2.56993	1.04385	2.33792	0.974935	2.1158
clstr_11697_544_12	0.0193649	11.0327	3.46372	up	5.4165	1.95278	GCCATAGGGAGATTAATGCAGAACAAGGTCGTTAGTCTCATTGTTTATCCAGTTACTAGC	ENST00000659790.1	chr4	108173340	108176431	+	GENCODE release 31	lncRNA		ENSG00000232021.7	LEF1-AS1	2	820	641518	Detected	Detected	Detected	Not Detected	Detected	Not Detected	Not Detected	Not Detected	Not Detected	Detected	5.91902	3.43344	6.82179	3.06515	7.8431	1.70123	0.942373	0.95234	2.57403	3.59392
clstr_51829_344_10	0.0130515	10.4388	3.38389	up	4.599	1.21511	CTGATGAAGTCAATGTAAATGAGTCCGCAGAAGCTTGATAGCCTATAGAAGTCCTTGAAA	ENST00000657583.1	chr15	39019193	39026521	+	GENCODE release 31	lncRNA		ENSG00000259278.2	AC087878.1	3	2158		Detected	Detected	Not Detected	Detected	Detected	Not Detected	Not Detected	Not Detected	Not Detected	Not Detected	3.03387	5.96154	2.29889	5.32052	6.38017	1.31821	1.01315	1.08118	1.04573	1.61727
clstr_219823_192_22	0.00671673	10.3864	3.37662	up	5.30299	1.92637	AGTTTAGATGTTGCATGATTCTATGATTCCATTACCCAAAGCATGAACCACTCACTTGGC	lnc-USP31-3:2	chr16	22811766	22812386	-	LNCipedia version 5.2	lncRNA	intergenic	lnc-USP31-3		2			Detected	Detected	Detected	Detected	Detected	Detected	Not Detected	Not Detected	Not Detected	Detected	5.41779	5.49607	4.84789	5.98662	4.76657	3.17544	1.1342	0.995273	1.03561	3.29132
clstr_190005_223_24	0.00396042	10.1811	3.34782	up	5.64271	2.29488	TCTTTACATTTGTCCAAACCCATAGAATATTCAACACCAAGAGTCAACCCTGATGCAGAC	ENST00000566798.2	chr16	87066705	87069752	+	GENCODE release 31	lncRNA	intergenic	ENSG00000261363.2	AC106745.1	2	464		Detected	Detected	Detected	Detected	Detected	Not Detected	Not Detected	Not Detected	Not Detected	Detected	4.58592	5.81807	6.61626	5.28201	5.91127	2.66341	1.33518	2.15745	1.50685	3.81152
clstr_28760_394_10	0.0102868	10.1025	3.33664	up	6.28516	2.94853	AAATAAATACGAGCCTCAGCATGTCGATTCTGTACAGATTTGCAAGTGTAGACCAAGGAC	T346387	chr8	78311064	78335060	+	MiTranscriptome beta	lncRNA	intergenic	G081554	HICLINC202.2	3	3268		Detected	Detected	Detected	Detected	Detected	Detected	Not Detected	Detected	Not Detected	Not Detected	6.47276	5.43216	6.95892	6.80795	5.75402	4.24777	2.73748	5.10456	0.959908	1.69292
clstr_33758_1611_15	0.0101211	9.92716	3.31138	up	6.99582	3.68444	AGCATTGATGGCCTGGAGACATACCACCTTCAGTTGTGATCCTGGCAGATGTGATAGATT	MSTRG.65916.5	chr9	13406159	13488108	-	RefLnc 2017	lncRNA	intergenic	MSTRG.65916		7			Detected	Detected	Detected	Detected	Detected	Detected	Detected	Not Detected	Not Detected	Detected	5.77315	5.02948	8.15431	7.89963	8.12256	3.8904	3.78273	3.73432	3.54051	3.47426
clstr_151718_226_8	0.0180053	9.61349	3.26506	up	5.13685	1.87179	AATGCACACAGTGTAGAGCAGCCTTAACTCTGAATTGGAACAAGGTCGTGTAAGTGCCAG	lnc-CREB3L2-1:2	chr7	137771599	137774649	-	LNCipedia version 5.2	lncRNA	intronic	lnc-CREB3L2-1		2			Detected	Not Detected	Detected	Detected	Detected	Detected	Not Detected	Not Detected	Not Detected	Detected	3.8682	3.32826	4.91272	6.84419	6.73087	3.10186	0.979081	0.989167	0.991194	3.29764
clstr_49252_1713_22	0.0109822	9.50249	3.24831	up	4.94632	1.69801	AAATAACGAGCAAACAGGTACGCTTAGGCTATGTTTAAATATGTGCAGGATCCACAGAGA	SSTR5-AS1:9	chr16	1076379	1078621	-	LNCipedia version 5.2	lncRNA	bidirectional	SSTR5-AS1	SSTR5-AS1	1		146336	Not Detected	Detected	Detected	Detected	Detected	Not Detected	Not Detected	Not Detected	Not Detected	Detected	1.71684	3.76534	5.83579	5.31692	8.09669	0.97705	1.02184	0.973415	0.933924	4.58382
clstr_25627_3089_16	0.0197976	9.34496	3.22419	up	4.24117	1.01698	AGATACTATGATGGTTCGTTTCATGTGTCAACTTAACTGGACTAAGGGATTCCCAGATAG	NONHSAT163069.1	chr12	130085860	130106991	+	NONCODEv5	lncRNA	intergenic	NONHSAG065193.1		3			Not Detected	Detected	Detected	Detected	Detected	Not Detected	Not Detected	Not Detected	Not Detected	Not Detected	0.959165	5.14007	5.87737	4.86483	4.36442	0.931017	0.972924	0.908618	0.917477	1.35487
A_22_P00010265	0.0101918	9.31435	3.21946	up	7.75601	4.53655	ACTAGAAGGCAATGGGGCGTGCCACTTATTTCCAATAAAAGAACAGAAGACGAAAATGTA	NR_125795	chr16	86565145	86567761	-	Refseq	lncRNA			FOXC2-AS1		319	103752587	Detected	Detected	Detected	Detected	Detected	Detected	Detected	Detected	Detected	Detected	8.03208	6.84697	8.52357	7.36185	8.01555	3.06094	3.89876	4.25643	4.29927	7.16736
clstr_890_7020_4	0.0039088	9.24833	3.20919	up	6.01101	2.80181	TCCAGAAGCTACATGACACGCGGTTCAATTCCGATTGAATGCGGAAGGAGATATGACAAC	T036407	chr10	5623140	5650499	+	MiTranscriptome beta	lncRNA	intergenic	G008263	LACAT80	3	16102		Detected	Detected	Detected	Detected	Detected	Not Detected	Not Detected	Not Detected	Not Detected	Detected	7.24881	5.58782	5.92297	4.76219	6.53325	2.5095	2.0587	3.30113	3.22283	2.91691
clstr_134506_516_22	0.0164176	9.2027	3.20206	up	5.32733	2.12527	CTCCTGGACCCAGGGTACCAGGACAGTGGACATAAGGGACAATAAAGCTTATTTGAACAA	NONHSAT220938.1	chr9	87224129	87261092	-	NONCODEv5	lncRNA	intergenic	NONHSAG052730.3		3			Not Detected	Detected	Detected	Detected	Detected	Not Detected	Not Detected	Not Detected	Not Detected	Detected	2.80506	4.95853	5.14786	6.16851	7.55667	2.59277	1.57637	1.10003	1.16642	4.19076
clstr_140942_535_24	0.0117688	8.96192	3.16381	up	5.57994	2.41613	CCCTTTCTGAGGAGCACTCAAGAGGGATAGTGAAATAAACTAAACTCAGAACCAGATTCT	ENST00000621177.1	chr16	86698118	86698841	+	GENCODE release 31	lncRNA	intergenic	ENSG00000274478.1	AC009154.2	1	724		Detected	Detected	Detected	Detected	Detected	Not Detected	Not Detected	Not Detected	Not Detected	Detected	5.04289	4.55902	6.81249	5.2422	6.2431	1.01686	0.969359	2.32095	1.92481	5.84866
clstr_156870_166_14	0.00258145	8.71068	3.12279	up	6.37936	3.25657	AGAGAACAGAACTCGCCTCTAGGATGCTGAGTCAAGTTATCATGCACTTGTGTCAGATGT	NONHSAT173414.1	chr16	86722095	86737670	+	NONCODEv5	lncRNA	intergenic	NONHSAG020229.2		5			Detected	Detected	Detected	Detected	Detected	Not Detected	Not Detected	Not Detected	Not Detected	Detected	4.44568	6.15369	7.7681	5.96988	7.55943	1.00154	2.55598	3.62069	2.94893	6.15572
clstr_88812_64_15	0.00544641	8.5572	3.09714	up	4.75049	1.65336	AAATGTCATTGATGGATATCCCTGAATACCACAGTAGCTAAACCAGCATATTCTAGTCCC	MSTRG.10595.1	chr11	40105925	40107227	-	RefLnc 2017	lncRNA	intergenic	MSTRG.10595		1			Detected	Detected	Detected	Detected	Detected	Not Detected	Not Detected	Not Detected	Not Detected	Detected	3.14256	4.83016	5.6748	4.94883	5.15612	1.23321	1.66205	0.995263	0.990992	3.38527
clstr_118683_684_15	0.0308282	8.55261	3.09636	up	7.18268	4.08632	TTCTGGACTGTAGAGTTCTTTCCAGGCTACGTTGTGGCAGTTTAAGAGTCTGGCATCATT	lnc-POTEG-14:2	chr14	19292917	19337686	-	LNCipedia version 5.2	lncRNA	intergenic	lnc-POTEG-14		6			Detected	Not Detected	Detected	Detected	Detected	Detected	Not Detected	Detected	Not Detected	Detected	8.06924	1.12392	9.96896	7.37678	9.37452	6.20972	1.01511	4.91795	3.88558	4.40323
clstr_23030_421_40	0.00306063	8.39348	3.06927	up	8.55569	5.48642	CCAAGCTCCAGAAGTCCAGGCTGAGCCAAACCAAGCTTCAAGTTAACAAGTCAAATGACA	ENST00000586741.1	chr18	35446908	35467088	-	GENCODE release 31	lncRNA	intronic	ENSG00000267583.5	AC007998.3	3	571		Detected	Detected	Detected	Detected	Detected	Detected	Detected	Detected	Detected	Detected	9.04305	7.67598	9.00769	9.26134	7.79038	4.71576	4.80189	6.79816	5.24028	5.87601
clstr_176887_260_21	0.0133845	8.32229	3.05698	up	4.57207	1.51509	ATGATGACCTCATCAACCAGACAAACTGTCTCCTGAAACTGGGAGAACGCAACCATCAGT	ENST00000559148.1	chr15	46693288	46804844	+	GENCODE release 31	lncRNA	intergenic	ENSG00000259255.1	AC073941.1	2	539		Detected	Detected	Detected	Detected	Detected	Not Detected	Not Detected	Not Detected	Not Detected	Detected	3.48711	3.80294	6.12312	5.03513	4.41206	0.971892	0.956683	0.992715	1.06653	3.58763
clstr_176997_215_6	0.0168385	8.31551	3.0558	up	5.77568	2.71988	ACCCTCATATGGGAAACGCCATGACATTGACCTCGTGGTCTGATTTACAATGCCAGTACT	lnc-CDH11-12:5	chr16	65118801	65122057	-	LNCipedia version 5.2	lncRNA	intronic	lnc-CDH11-12		2			Detected	Detected	Detected	Detected	Detected	Detected	Not Detected	Not Detected	Not Detected	Detected	5.68	3.99655	7.01044	4.70739	7.48402	3.54681	0.934738	0.97977	2.39848	5.73958
clstr_162424_455_12	0.0268006	8.03771	3.00678	up	6.21747	3.21069	TATTACCCAAAGTTAGAACTACCCTAGAGGAGAACTCCGTCTGCCAAGTGCTAACAGCTA	ENST00000611634.1	chr15	71547280	71549832	-	GENCODE release 31	lncRNA	antisense	ENSG00000278408.1	AC108861.1	3	585		Detected	Detected	Detected	Detected	Detected	Not Detected	Detected	Detected	Not Detected	Detected	5.02129	6.39832	6.0274	7.5769	6.06345	2.5669	3.64104	5.12906	1.3235	3.39294
clstr_121980_620_14	0.00739332	7.97398	2.9953	up	5.21987	2.22457	TGGTGTTATCAATGGGATGCTTGCAGCAGCTTAAGTATGTGGATAAAGAAGGAATGCACA	ENST00000620420.1	chr4	89748283	89749154	+	GENCODE release 31	lncRNA	antisense	ENSG00000276542.1	AC097478.2	1	872		Detected	Detected	Detected	Detected	Detected	Not Detected	Not Detected	Not Detected	Not Detected	Detected	5.58575	3.4086	6.73701	4.75839	5.6096	1.36619	1.15608	3.00852	0.992215	4.59984
clstr_46496_532_8	0.00372918	7.96197	2.99313	up	5.21554	2.22241	AGAAATGTCTGTCTAGTCGGTGAGCTAATTAATACGTGATCCTGAGGATGGAGGAGCCAG	lnc-EFCAB2-7:1	chr1	245584916	245587259	+	LNCipedia version 5.2	lncRNA	intronic	lnc-EFCAB2-7		1			Detected	Detected	Detected	Detected	Detected	Not Detected	Not Detected	Not Detected	Not Detected	Detected	4.30274	4.50152	6.55945	4.49797	6.216	1.5689	2.91143	1.8839	1.4797	3.26812
clstr_168662_157_21	0.00724994	7.95868	2.99253	up	6.58341	3.59088	TTGGGACTGTTTATGCAGCAGATGTAAGTAGACAACATGGACTCCATGTGACATGCCTCT	lnc-KCNA1-97:5	chr12	4910377	4918256	+	LNCipedia version 5.2	lncRNA	sense-overlapping	lnc-KCNA1-97		2			Detected	Detected	Detected	Detected	Detected	Detected	Not Detected	Not Detected	Detected	Detected	5.27398	7.80527	6.03157	7.09511	6.71114	3.21467	2.70211	3.63218	5.16452	3.24095
clstr_33516_1493_12	0.0023354	7.902	2.98222	up	6.92738	3.94516	CACATACTCACTCTATCCACATAGCTATCTGTTATGGATAAAGAACTCGGCAACTTCTAG	lnc-COL8A1-3:2	chr3	99638475	99680462	+	LNCipedia version 5.2	lncRNA	intronic	lnc-COL8A1-3		3			Detected	Detected	Detected	Detected	Detected	Detected	Not Detected	Not Detected	Not Detected	Detected	6.75945	5.49952	8.51364	5.50032	8.36394	4.5145	3.22767	3.90572	2.45227	5.62564
A_22_P00017906	0.023066	7.87738	2.97772	up	8.78392	5.80621	ATTTTACCGTCTTTTACAACTTCGTTGTAGGAGGTGTGAAAGAGGAGGGAAATTGTGTTG	NR_125830	chr8	77450697	77476331	+	Refseq	lncRNA			LOC102724874		196	102724874	Detected	Detected	Detected	Detected	Detected	Detected	Detected	Detected	Not Detected	Detected	9.09356	7.02118	9.16376	9.33498	9.30614	7.76112	5.06229	7.53608	4.05488	4.61667
A_33_P3229301	0.0355481	7.69906	2.94468	up	5.45614	2.51146	CCAATAAACAAGAAAGCAGAACACAAAGAGCTGTGATGGAGTGGATCTTATGTAGTAAGA	NR_027003	chr19	46210242	46214838	+	Refseq	lncRNA			DKFZp434J0226		1635		Detected	Detected	Detected	Detected	Detected	Not Detected	Not Detected	Not Detected	Not Detected	Detected	6.01547	3.36095	5.76635	4.63124	7.50668	1.66614	0.977728	0.964042	0.983134	7.96623
clstr_139602_303_10	0.0491354	7.65645	2.93667	up	6.36927	3.4326	AAATGCTTTCCGTGGGCCAGCGTGGAAACTTAACTCTCTCACACAGACAACGAGATTACA	ENST00000507027.2	chr5	40010912	40053324	+	GENCODE release 31	lncRNA	intergenic	ENSG00000250048.2	LINC00603	4	733	102467077	Detected	Detected	Detected	Detected	Detected	Detected	Detected	Not Detected	Not Detected	Detected	4.76317	4.18392	8.51437	6.03157	8.35332	4.35522	3.49893	2.92518	1.21301	5.17064
clstr_162565_239_12	0.0419594	7.60423	2.9268	up	8.38847	5.46166	TTAATTGTGCCCGTTTGAATGGTGGTCTTCACCATTTCACTCAAAGTGGTGAGTGTATGC	lnc-FOXL1-4:1	chr16	86582880	86583464	+	LNCipedia version 5.2	lncRNA	intergenic	lnc-FOXL1-4		1			Detected	Detected	Detected	Detected	Detected	Detected	Detected	Detected	Detected	Detected	9.40296	7.42889	9.22954	7.44182	8.43912	4.40203	5.31075	4.06995	4.91814	8.60743
clstr_171389_295_16	0.00871808	7.59841	2.9257	up	8.73281	5.80712	AGCACAGTGAATGACCTATCCTGCAAACATCTAATGGATCTCTAAAGGGTAACAAACCCT	lnc-MANSC4-8:1	chr12	27961439	27961997	-	LNCipedia version 5.2	lncRNA	intronic	lnc-MANSC4-8		1			Detected	Detected	Detected	Detected	Detected	Detected	Detected	Detected	Detected	Detected	6.81777	10.8813	8.24549	9.9993	7.7202	4.65849	6.47361	5.76002	5.71979	6.42368
clstr_207864_219_36	0.027724	7.575	2.92125	up	6.73104	3.8098	GTAGTACCATGTACTACGCAGACTCTGTGAAGGGCCGATTCACCATTTCCAGAGACAATA	lnc-BRF1-17:1	chr14	106055549	106055998	-	LNCipedia version 5.2	lncRNA	intergenic	lnc-BRF1-17		2			Detected	Detected	Detected	Detected	Detected	Detected	Not Detected	Detected	Not Detected	Detected	6.21328	3.41373	8.801	8.09331	7.13389	4.7694	3.14512	4.55226	3.70063	2.88157
clstr_16218_3579_11	0.0270079	7.55955	2.9183	up	8.36431	5.44601	ACCTAAGGATCGAGGAGGTGCTTGTGACTAGACTGCCAATGGACCCATCACAAAGTTTAA	ENST00000447898.5	chr22	15784992	15829984	+	GENCODE release 31	lncRNA	intergenic	ENSG00000206195.11	DUXAP8	4	4136	503637	Detected	Detected	Detected	Detected	Detected	Detected	Detected	Detected	Detected	Detected	9.07832	3.63128	10.7134	8.16563	10.2329	6.90614	3.33161	5.93195	5.64298	5.41735
clstr_149262_477_7	0.00393777	7.52842	2.91235	up	11.4846	8.57223	CCCGAAGTCTTTCGTTCGCATGGTCACACACTGATGCTTAGATGTTCCGGTAATCTAATG	MSTRG.22014.1	chr15	56026776	56073963	+	RefLnc 2017	lncRNA	intergenic	MSTRG.22014		2			Detected	Detected	Detected	Detected	Detected	Detected	Detected	Detected	Detected	Detected	9.58628	11.6832	13.2924	9.0364	13.8246	6.55658	9.33823	8.979	7.599	10.3883
clstr_43713_214_19	0.0111306	7.52158	2.91104	up	4.2365	1.32547	ATAGACCAACGTGAGATTCTCCTTCATGCACTCAAGAGAAAGATGTTGCAGGAAGAGCTA	ENST00000457157.2	chr21	36005338	36007838	+	GENCODE release 31	lncRNA	intergenic	ENSG00000231106.2	LINC01436	2	1048	100996609	Detected	Not Detected	Detected	Detected	Detected	Not Detected	Not Detected	Not Detected	Not Detected	Not Detected	5.03007	2.2543	3.95277	4.90114	5.04425	1.82445	1.8453	0.900982	0.908377	1.14823
clstr_41899_1926_19	0.012247	7.46099	2.89937	up	6.80195	3.90258	GATGTCTGAGGAGCCTTAGGACTACCACCCAATGTTCTGTCTTTAGATAGAGATGCTATC	MSTRG.33141.37	chr2	21890216	21981103	+	RefLnc 2017	lncRNA	intergenic	MSTRG.33141		7			Detected	Detected	Detected	Detected	Detected	Detected	Detected	Detected	Not Detected	Detected	7.48972	7.12375	6.8262	7.29567	5.27441	3.10291	3.74761	4.98498	3.27557	4.40185
clstr_62493_1780_16	0.000918114	7.38958	2.88549	up	7.82617	4.94068	GGAAAGTAATAAGTAACCCAGCTCTTTCAACTCCCAAGGTTACTTTGTCAATAAAGTGCG	ENST00000566954.1	chr9	137293868	137295721	-	GENCODE release 31	lncRNA	intergenic	ENSG00000260996.1	BX255925.1	1	1854		Detected	Detected	Detected	Detected	Detected	Detected	Detected	Detected	Not Detected	Detected	7.96929	7.04471	8.26161	7.25551	8.59975	5.94718	4.47501	5.17571	3.25459	5.85091
clstr_99367_918_14	0.0318405	7.35767	2.87925	up	9.39218	6.51293	ATGCTGGTCTTATTTAATTACACTTGAATCTCCAGAGCCGGGTGCACAGTAGGAGCTCAA	lnc-IGFBP4-4:1	chr17	40464072	40465205	+	LNCipedia version 5.2	lncRNA	intergenic	lnc-IGFBP4-4		1			Detected	Detected	Detected	Detected	Detected	Detected	Detected	Detected	Detected	Detected	7.40853	8.1005	11.2075	8.66265	11.5817	7.71234	3.77676	6.5934	6.33843	8.14372
clstr_188472_399_24	0.0251082	7.347	2.87715	up	4.94111	2.06396	CTGGGTAAAGAGGTGGAATTTGTGTCACAGTCAATCAACGTGTTCAGTGACAATAATAAC	ENST00000430468.1	chr22	27143478	27159878	+	GENCODE release 31	lncRNA	intergenic	ENSG00000231405.1	AL008638.1	2	473		Not Detected	Detected	Detected	Detected	Detected	Not Detected	Not Detected	Not Detected	Not Detected	Detected	2.01144	4.82224	5.52809	5.46087	6.88294	2.14583	1.46408	0.976296	2.90285	2.83076
clstr_159602_289_12	0.0367741	7.32475	2.87278	up	5.36498	2.4922	TTAAATCTCGGAGAAATGGCTTTCGTTTGCTTGGCTATCGGATGCTTATATACCTTTCTG	lnc-IL13RA2-1:1	chrX	115014526	115019977	-	LNCipedia version 5.2	lncRNA	intronic	lnc-IL13RA2-1		5			Detected	Not Detected	Detected	Detected	Detected	Not Detected	Not Detected	Not Detected	Not Detected	Detected	4.14256	2.1745	6.44058	6.18498	7.88228	2.04068	2.22501	3.83831	1.70223	2.65477
clstr_88907_613_14	0.00254734	7.29341	2.86659	up	4.53237	1.66578	TTCAACTACTTTGCTACTCTTGAGGCACAGGGATTCTATGAACCTTGAAACTTCAATGGC	lnc-NR4A2-9:1	chr2	156022122	156026775	-	LNCipedia version 5.2	lncRNA	intergenic	lnc-NR4A2-9		3			Detected	Detected	Detected	Detected	Detected	Detected	Not Detected	Not Detected	Not Detected	Not Detected	5.39311	3.70911	5.24096	3.92055	4.39813	3.64581	1.39219	0.978778	1.13483	1.17729
clstr_53518_1611_16	0.000940969	7.25749	2.85947	up	4.4114	1.55193	TCTCTTCCAGGGTTACCTACCATGGGATCTGAAGCAGGTAAGTTGAGTTGATCACCAATG	NONHSAT190310.1	chr20	39665304	39667409	.	NONCODEv5	lncRNA	intergenic	NONHSAG082455.1		1			Detected	Detected	Detected	Detected	Detected	Not Detected	Not Detected	Not Detected	Not Detected	Not Detected	4.08364	5.53976	4.15657	4.84057	3.43647	1.17533	2.37801	2.26806	0.997308	0.940939
clstr_6053_4243_6	0.0186245	7.21976	2.85195	up	5.71657	2.86462	TACCGGCCAGTTGCAATCCAAGATCGGAATGTTGAGTCTGACATGCTGCGACGTTTATAA	T283285	chr5	64352027	64398678	+	MiTranscriptome beta	lncRNA	intergenic	G066039	BRCAT18.1	4	7381		Detected	Detected	Detected	Detected	Detected	Not Detected	Not Detected	Not Detected	Not Detected	Detected	5.01163	3.54887	5.70282	7.56646	6.7531	2.50595	1.39731	1.93885	2.45166	6.02935
clstr_13459_238_6	0.00240607	7.20672	2.84934	up	4.96706	2.11771	CTGATTAACTTCCAAAGTCGTTTGTGGTAGTGGCGAGTGTTTCAAAGTCACGGATCCAAG	lnc-RAD1-3:6	chr5	34647371	34656161	-	LNCipedia version 5.2	lncRNA	bidirectional	lnc-RAD1-3		3			Detected	Detected	Detected	Detected	Detected	Not Detected	Not Detected	Not Detected	Not Detected	Detected	4.18267	4.27453	5.78931	4.87412	5.71464	2.50734	1.0089	2.42465	0.999047	3.64863
clstr_91644_711_13	0.00438398	7.15799	2.83955	up	8.43548	5.59592	AGAAAGGGAGAGTTGTACAGAGAGCACCTGATTGTAGCGGATCAGAAGGACTGTGTTTGA	ENST00000655149.1	chr8	77504779	77516922	+	GENCODE release 31	lncRNA		ENSG00000254366.7	AC062004.1	5	1254		Detected	Detected	Detected	Detected	Detected	Detected	Detected	Detected	Not Detected	Detected	9.38714	7.13014	8.76224	8.11952	8.77835	7.11248	5.36088	5.7372	3.49741	6.27164
clstr_145207_342_16	0.0460717	7.0061	2.80861	up	10.433	7.6244	CACTGGTATGGGCTGTCTATCTGTGCTGGAACCTGAGTTTATCTTTGTCTGCAATTACGA	ENST00000608286.1	chr22	15823197	15823890	+	GENCODE release 31	lncRNA	intergenic	ENSG00000272872.1	AP000525.1	1	694		Detected	Detected	Detected	Detected	Detected	Detected	Detected	Detected	Detected	Detected	11.4665	5.37004	13.0942	9.66791	12.5664	9.94102	5.54555	8.28685	6.77617	7.57243
clstr_157137_123_22	0.00200682	6.98595	2.80446	up	12.4422	9.63775	TGTGATGGGATTCCCTGGACCTAAAGGTGCTGCTGTGAGTATTAAGTGAGGATCCATGAA	lnc-PPP1R9B-5:2	chr17	50193486	50194352	-	LNCipedia version 5.2	lncRNA	intronic	lnc-PPP1R9B-5		3			Detected	Detected	Detected	Detected	Detected	Detected	Detected	Detected	Detected	Detected	11.4373	11.2675	13.0913	12.1311	14.2839	8.88615	9.65068	9.56736	8.32952	11.7551
clstr_115164_691_24	0.0495812	6.89531	2.78561	up	4.77688	1.99127	AGAGGCAGGATGCCTAGATTCAAATCCCAACTGGTACACTTCTAAGCTTTGTAACTTTGG	MSTRG.16897.1	chr13	34924152	34925090	.	RefLnc 2017	lncRNA	intergenic	MSTRG.16897		1			Detected	Not Detected	Detected	Detected	Detected	Not Detected	Not Detected	Not Detected	Not Detected	Not Detected	5.28977	0.991969	6.48479	4.42807	6.68982	2.95992	1.14845	1.4995	2.71571	1.63276
clstr_218461_158_100	0.0476028	6.77878	2.76103	up	6.23101	3.46998	AATGGAATGGACCAGAATGGAATGGACTGGAATAGAGTGGACTCGAATGGAATGGAATCA	lnc-ZNF37A-19:1	chr10	38821096	38829353	+	LNCipedia version 5.2	lncRNA	intergenic	lnc-ZNF37A-19		3			Detected	Detected	Detected	Detected	Detected	Detected	Detected	Not Detected	Not Detected	Detected	8.26698	6.10847	6.98187	4.35752	5.44019	5.43426	5.3569	0.954567	0.935035	4.66914
clstr_206695_128_64	0.0336916	6.72396	2.74931	up	6.92141	4.1721	ATCACTTGCCGGGCGAGTCAGGGCATTAGCAATAATTTAAATTGGTATCAGCAGAAACCA	lnc-ANKRD20A8P-1:1	chr2	92034522	92035000	-	LNCipedia version 5.2	lncRNA	intergenic	lnc-ANKRD20A8P-1		2			Detected	Detected	Detected	Detected	Detected	Detected	Detected	Detected	Not Detected	Detected	6.91028	4.01792	8.79475	7.84592	7.03818	5.47626	3.77818	5.86275	2.88747	2.85583
A_33_P3237850	0.0123346	6.71371	2.74711	up	7.07342	4.32631	TGGTCATTCCCCACAGGTCTTAATAAAGGTTCATGGAAGGAAACCTGTTTCCTAAGGTAG	NR_122112	chr14	19062377	19096609	+	Refseq	lncRNA			LINC01296		1401		Detected	Detected	Detected	Detected	Detected	Detected	Not Detected	Detected	Not Detected	Detected	7.90449	3.72914	8.9678	6.34839	8.41728	6.59177	2.43473	4.97744	3.4793	4.14831
clstr_50840_359_5	0.000898568	6.70459	2.74515	up	4.88751	2.14236	GCCACATTAGATTACCGGAACATCTAAGCATCAGTGTGTGACCATGCGAACGAAAGACTT	NONHSAT171607.1	chr15	56071949	56074196	-	NONCODEv5	lncRNA	intergenic	NONHSAG070757.1		2			Detected	Detected	Detected	Not Detected	Detected	Not Detected	Not Detected	Not Detected	Not Detected	Detected	3.30703	5.18492	6.29153	2.96502	6.68905	1.03439	2.50274	2.50588	0.964937	3.70386
clstr_123773_399_13	0.0108299	6.69809	2.74375	up	4.8982	2.15445	TTTCTTCATGGCTGTGAAAGATGGACATACCCATTGCAGGGATAGGTTGTCCCAAGGACT	lnc-SS18-6:1	chr18	25333248	25334104	-	LNCipedia version 5.2	lncRNA	intronic	lnc-SS18-6		1			Detected	Detected	Detected	Detected	Detected	Not Detected	Not Detected	Not Detected	Not Detected	Detected	4.2375	3.82555	6.07716	4.11603	6.23476	3.06269	1.334	1.14319	1.40219	3.83018
clstr_124920_282_22	0.00891374	6.68169	2.74021	up	7.20587	4.46565	TGGAAGTGAGAAATACTATGTGGACTCTGTGAAGGGCCGATTCACCATCTCCAGAGACAA	NONHSAT169787.1	chr14	105643925	106269125	-	NONCODEv5	lncRNA	intergenic	NONHSAG016111.3		7			Detected	Detected	Detected	Detected	Detected	Detected	Not Detected	Detected	Detected	Detected	6.58708	4.38461	9.02131	8.2813	7.75503	5.75412	2.23222	5.93289	4.13392	4.27511
clstr_120887_274_17	0.0260092	6.64519	2.73231	up	5.27958	2.54727	TTCCAAAGGTGGTAAACTATGGGATGGTAAATATCCGAGAGGAAGCTGATGCAACAGGAT	lnc-TMEM170A-2:1	chr16	75473127	75495028	-	LNCipedia version 5.2	lncRNA	intronic	lnc-TMEM170A-2		2			Not Detected	Detected	Detected	Detected	Detected	Not Detected	Not Detected	Not Detected	Not Detected	Detected	2.35554	5.6762	5.46869	5.57851	7.31897	0.954489	0.945495	1.09803	3.15544	6.58291
clstr_229214_130_19	0.000598358	6.57744	2.71753	up	3.90693	1.1894	CTGTTGTAAGATTCACCCAGTTGTTTGAATCCAGTTGAGACTTTCCAAAGTTCACCTGTG	NONHSAT171956.1	chr15	94971846	95001261	-	NONCODEv5	lncRNA	intergenic	NONHSAG070941.2		2			Not Detected	Detected	Detected	Detected	Detected	Not Detected	Not Detected	Not Detected	Not Detected	Not Detected	2.87523	4.83668	3.97248	4.01025	3.83999	1.24001	1.68087	1.0056	0.990267	1.03026
clstr_73714_259_16	0.0169751	6.56836	2.71553	up	9.42705	6.71151	GCACTTCTTTATGAAGTCGCCGTATTCCCAGGGAGACTGGTCAACCCATACAATGTGAAA	lnc-FOXI2-2:1	chr10	127998512	128000101	+	LNCipedia version 5.2	lncRNA	intronic	lnc-FOXI2-2		1			Detected	Detected	Detected	Detected	Detected	Detected	Detected	Detected	Detected	Detected	8.07726	7.78779	11.6405	7.12286	12.5069	6.97603	6.27877	6.9904	4.77315	8.53922
clstr_111121_836_21	0.00442001	6.53403	2.70797	up	8.698	5.99003	AAACTGAGTCCACCACTTGAGAAGAGTAGCTATAAAGACATATGAGCGAGGCCAGCTGAG	MSTRG.25417.50	chr16	75473099	75495479	-	RefLnc 2017	lncRNA	intergenic	MSTRG.25417		3			Detected	Detected	Detected	Detected	Detected	Detected	Detected	Detected	Detected	Detected	6.07591	9.18148	8.75591	8.44085	11.0359	3.94405	5.16456	5.83189	5.25039	9.75927
clstr_7326_541_16	0.0251274	6.49731	2.69984	up	4.29934	1.5995	ATGGTATGAGGTTGGCAACAAATGATTCATGGACCACCACTCATCTATAGACCAGACATT	ENST00000553211.1	chr12	43155315	43163110	+	GENCODE release 31	lncRNA	intergenic	ENSG00000258331.1	LINC02461	4	836	105369740	Not Detected	Detected	Detected	Detected	Detected	Not Detected	Not Detected	Not Detected	Not Detected	Not Detected	1.01957	3.92571	5.49947	5.27325	5.77868	1.05423	1.41918	2.83126	1.2877	1.4051
clstr_45546_761_11	0.022613	6.46439	2.69252	up	6.27342	3.5809	ACATCTACTTAACCTTGGTCAAACGTTTAACCTTGGAGTCCACGCCTCTGAAATGGTGAG	LINC00460:12	chr13	106376572	106384324	+	LNCipedia version 5.2	lncRNA	intergenic	LINC00460	LINC00460	6		728192	Detected	Detected	Detected	Detected	Detected	Detected	Detected	Not Detected	Not Detected	Detected	4.39278	4.58257	8.1825	5.87204	8.3372	3.2777	3.47808	3.88303	3.48106	3.78463
clstr_95389_240_12	0.011972	6.42631	2.68399	up	5.28256	2.59856	TTCTTGAAGCTCCGGGAAATCCAACAGTCTCAAGACGTAAATAGAGGATATGTCTAGAAT	T341000	chr8	27576081	27577393	+	MiTranscriptome beta	lncRNA	intergenic	G080032	MBAT43	2	1194		Detected	Detected	Detected	Not Detected	Detected	Detected	Not Detected	Not Detected	Not Detected	Detected	6.22059	4.65437	5.78601	3.48954	6.26226	3.55777	2.07943	1.00622	1.0107	5.33871
clstr_155182_298_20	0.0488694	6.41073	2.68049	up	9.65626	6.97577	ACAGATGTGAGGACTCAGAAAGGAGACCTTCCTGTGATATCGATAAACCTCCTCCTAACA	NONHSAT202530.1	chr5	40928624	40937487	+	NONCODEv5	lncRNA	intergenic	NONHSAG040259.2		5			Detected	Detected	Detected	Detected	Detected	Detected	Detected	Detected	Detected	Detected	9.22655	6.38697	12.4647	9.22342	10.9797	7.26703	5.74641	6.65876	5.34164	9.86502
clstr_19070_468_12	0.0167808	6.36237	2.66956	up	6.49746	3.82789	TCTCCTCATAATACTGGTCCTAAGCAGTTACCCTGTAAATAGTTAATGTGAGCTCCACGG	PACERR:4	chr1	186680735	186684913	+	LNCipedia version 5.2	lncRNA	intergenic	PACERR	PACERR	1		103752588	Detected	Detected	Detected	Detected	Detected	Detected	Not Detected	Detected	Not Detected	Detected	5.29885	5.32617	8.38177	5.66415	7.81635	3.78289	2.87568	4.81919	0.90655	6.75514
clstr_181214_113_26	0.0411756	6.35785	2.66854	up	5.34131	2.67277	GCAGAGTGAAGATGTTTCCTTTCAGGAATCAAGCTGGAATTCTTATGCAACGTTATTGAC	ENST00000419703.1	chr6	159240786	159243329	+	GENCODE release 31	lncRNA	intronic	ENSG00000235086.1	FNDC1-IT1	2	516		Not Detected	Detected	Detected	Detected	Detected	Not Detected	Detected	Not Detected	Not Detected	Detected	1.77429	5.5379	6.74881	4.15522	8.49034	1.52687	3.58871	1.54165	2.4406	4.26603
clstr_215435_174_310	0.00923739	6.32635	2.66137	up	7.44778	4.78641	AATGGAATGCAATGCAACTGAATGGAATGGGATGGAATCAACCCGAGTGGAATGGAATGG	MSTRG.34673.1	chr2	89828464	89828761	-	RefLnc 2017	lncRNA	intergenic	MSTRG.34673		1			Detected	Detected	Detected	Detected	Detected	Detected	Detected	Detected	Not Detected	Detected	8.31136	6.43308	9.59058	6.2317	6.67219	6.23244	4.94923	5.07831	2.83192	4.84013
clstr_180806_372_14	0.00961424	6.23468	2.64032	up	5.23345	2.59313	TGCTGCTAACCTAATGTGGAGACTTGACTTAAACTTCAGCCAGACAAAGGCGGAATCTTA	lnc-PANK3-2:2	chr5	168229655	168232445	-	LNCipedia version 5.2	lncRNA	antisense	lnc-PANK3-2		3			Detected	Detected	Detected	Detected	Detected	Not Detected	Not Detected	Not Detected	Not Detected	Detected	5.00198	6.1438	4.83828	4.85559	5.32757	2.3062	2.2803	3.16159	0.966982	4.25057
clstr_197467_318_24	0.014303	6.18472	2.62871	up	5.31636	2.68765	AAACACCGTCACAGCAACACCTGGGTTAGCGTTTGATTGAATAAATGTGACTGGAGCCTG	ENST00000666330.1	chr4	6763508	6767660	+	GENCODE release 31	lncRNA		ENSG00000287331.1	AC106045.1	2	418		Not Detected	Detected	Detected	Detected	Detected	Not Detected	Detected	Not Detected	Detected	Detected	1.9494	6.00724	3.30031	7.10659	8.21824	0.981064	3.45409	1.1942	4.45602	3.35286
clstr_70633_402_11	0.030846	6.15833	2.62254	up	5.25392	2.63138	ACCTAGTGACGAAGTAAACACACAGGCAGGTAATGCTAACTCCGGCTGTTTGAGTCTTCT	lnc-AP4E1-6:3	chr15	51094963	51096620	+	LNCipedia version 5.2	lncRNA	antisense	lnc-AP4E1-6		1			Detected	Detected	Detected	Detected	Detected	Not Detected	Not Detected	Not Detected	Not Detected	Detected	4.00615	5.32785	5.67166	5.58341	5.68054	2.41472	0.984799	3.55748	0.979997	5.21991
clstr_223720_78_26	0.0093384	6.13251	2.61648	up	6.44293	3.82645	CCTGCAGATGGTTGGATCATCCATCCAGTTCTTTGCTTCCTCTAGCTGATATCCTTCTTT	MSTRG.18011.9	chr13	95497057	95533913	-	RefLnc 2017	lncRNA	intergenic	MSTRG.18011		4			Detected	Detected	Detected	Detected	Detected	Not Detected	Detected	Detected	Detected	Detected	3.71323	7.93219	7.03863	7.50567	6.02492	2.61351	3.77371	5.39982	4.16604	3.17918
clstr_177460_235_18	0.00241351	6.11327	2.61194	up	5.97319	3.36125	AAGATGACAGCCCTCAGAATGCACGTTATGAGGAAGGCAGAATGTGGGTCTGTAATTCCT	lnc-RCAN1-4:1	chr21	34821279	34829970	-	LNCipedia version 5.2	lncRNA	intronic	lnc-RCAN1-4		2			Detected	Detected	Detected	Detected	Detected	Detected	Not Detected	Not Detected	Not Detected	Detected	6.96222	3.87221	6.33843	4.98618	7.70692	5.18166	0.918839	2.49766	3.15646	5.05161
clstr_5381_2134_4	0.0012832	6.08353	2.60491	up	4.60416	1.99925	TAGGTTAGCATTGAGACATGAATAGTCACCGACGATAGCATGCGTTCCAGGACAGCTACT	NONHSAT174673.1	chr16	86625060	86632833	.	NONCODEv5	lncRNA	intergenic	NONHSAG072813.1		1			Detected	Detected	Detected	Detected	Detected	Not Detected	Not Detected	Not Detected	Not Detected	Detected	3.63555	4.16718	5.31316	3.92334	5.98156	0.973871	0.952372	2.55345	0.907768	4.60879
clstr_105077_741_18	0.0318644	6.04437	2.59559	up	8.52412	5.92853	GTGTGAGTTGCGATAGGACAGACTATGCTATAGTAACAAATACATCCCAAATGCTTAGTG	NONHSAT216326.1	chr8	120341163	120367773	+	NONCODEv5	lncRNA	intergenic	NONHSAG099080.1		4			Detected	Detected	Detected	Detected	Detected	Detected	Detected	Detected	Not Detected	Detected	9.15937	8.21122	9.19511	7.16976	8.88515	5.34538	5.37155	5.74971	3.73705	9.43897
clstr_36731_1999_10	0.0491881	5.98527	2.58142	up	4.32894	1.74752	TTTGTGTCAGCTAACAAGCAGGGATTTCTACCAAGCGTTCTTTCAAGCACAACAGGCCGA	MSTRG.57971.1	chr6	144882283	144889167	-	RefLnc 2017	lncRNA	intergenic	MSTRG.57971		2			Detected	Not Detected	Detected	Detected	Detected	Detected	Not Detected	Not Detected	Not Detected	Not Detected	4.42198	2.29281	4.58929	4.1022	6.23842	4.52766	1.0234	1.14769	1.06553	0.973325
clstr_6054_2577_4	0.0169608	5.95369	2.57378	up	4.13125	1.55746	CAAGTTGTCTTGGCGTATGCAGACGTTGCTTCTAGAGAGTCAGAAGCTCTATATGCGTAG	ENST00000439875.1	chr9	113103338	113111473	-	GENCODE release 31	lncRNA		ENSG00000225684.4	FAM225B	2	7380	100128385	Detected	Not Detected	Detected	Detected	Detected	Not Detected	Not Detected	Not Detected	Not Detected	Not Detected	4.41344	1.63758	5.17496	4.47329	4.95695	2.66717	1.13935	1.00175	0.98861	1.99043
clstr_81_3254_6	0.000466064	5.9396	2.57037	up	4.36531	1.79494	ACAACAACCACTACAATTAGTCACAACGGAGGGACTGTGCGATGCTCAGGCATGATAACA	T351395	chr8	128902900	128941822	-	MiTranscriptome beta	lncRNA	intergenic	G082942	KCCAT1	2	38794		Detected	Not Detected	Detected	Detected	Detected	Not Detected	Not Detected	Not Detected	Not Detected	Detected	4.68558	3.02273	4.86698	4.2251	5.02616	1.7692	1.18247	1.65513	1.55723	2.81068
clstr_167346_461_14	0.00687741	5.79927	2.53587	up	4.80172	2.26585	GAAGCCATTTCTGTCAACGAGAATAGATGTGTATGTGGTTACCTAGTGGTAGTGGTGATA	NONHSAT172184.1	chr15	46303387	46303958	.	NONCODEv5	lncRNA	intergenic	NONHSAG071089.1		1			Detected	Detected	Detected	Detected	Detected	Not Detected	Not Detected	Not Detected	Not Detected	Detected	2.99353	4.39717	6.38834	4.4746	5.75496	2.2679	1.35691	2.88674	1.33231	3.48538
clstr_16254_4430_13	0.0081681	5.75088	2.52378	up	5.35293	2.82914	TGTGCTTCATACCATCACAGTACTGCAGGGTTATAAGATTATCTGATAGCCAATAGAAGC	ENST00000655714.1	chr2	131684897	131699861	+	GENCODE release 31	lncRNA		ENSG00000287151.1	C2orf27A	4	4558	29798	Detected	Detected	Detected	Detected	Detected	Detected	Not Detected	Not Detected	Not Detected	Detected	5.34602	3.78972	6.65968	4.35088	6.61833	4.09146	2.18196	2.65931	0.98767	4.22533
clstr_216296_216_16	0.0448163	5.65741	2.50014	up	6.94854	4.44839	CTTTGGTTTATTTACTATGGCTCTTAACCATGGCTACAAGTCATCTCTGGAAAGCACGAT	lnc-ZBTB20-5:1	chr3	116339317	116339609	-	LNCipedia version 5.2	lncRNA	intronic	lnc-ZBTB20-5		1			Detected	Detected	Detected	Detected	Detected	Detected	Detected	Not Detected	Not Detected	Detected	7.00463	5.13412	8.38002	4.79365	9.43027	5.09688	5.31261	3.43169	2.64642	5.75438
clstr_224421_9_889	0.0154946	5.62702	2.49237	up	8.78701	6.29463	TGGAATGGAATCAACTCGAGTGGAATGGAATGGAAGGGAATGGAATGGATTGGAATGGAA	MSTRG.26584.1	chr17	21969240	21969485	.	RefLnc 2017	lncRNA	intergenic	MSTRG.26584		1			Detected	Detected	Detected	Detected	Detected	Detected	Detected	Detected	Detected	Detected	10.0989	7.86923	10.6984	7.16158	8.10693	7.69244	7.06763	6.12884	4.39875	6.18551
clstr_130358_181_22	0.00283047	5.61463	2.48919	up	11.8013	9.31212	TAAGTGTGCATTCCTGGTGCTCCTGGCTTTGTAGTTGTTACAGATGCTGTTGTCCTGCTA	NONHSAT153111.1	chr1	232043616	232045559	-	NONCODEv5	lncRNA	intergenic	NONHSAG058547.1		2			Detected	Detected	Detected	Detected	Detected	Detected	Detected	Detected	Detected	Detected	11.0419	10.9564	12.2185	11.3864	13.4033	9.24435	9.60232	9.04506	8.24644	10.4224
clstr_10288_1942_8	0.00937863	5.5585	2.4747	up	5.84293	3.36823	TTTCATACATTTCTCCCGAAGTGCATAGGCAAGGAGCTTCAACGGAATTCAATGTCAACC	ENST00000420877.1	chr21	34745757	34784886	+	GENCODE release 31	lncRNA	intergenic	ENSG00000234380.2	LINC01426	3	2632	100506385	Detected	Not Detected	Detected	Detected	Detected	Detected	Not Detected	Not Detected	Not Detected	Detected	6.09229	3.07043	6.60449	5.82679	7.62065	4.76261	2.00427	3.3705	2.66403	4.03975
clstr_1848_1739_6	0.0407635	5.54834	2.47206	up	5.34585	2.8738	ATGATACTTGAGCTTAAGGGCTATTGCATAGGTTCAAGTCGGGTTAAGTGTCTAGCGCTG	NONHSAT211922.1	chr7	33769901	33782147	+	NONCODEv5	lncRNA	intergenic	NONHSAG096269.2		1			Detected	Detected	Detected	Detected	Detected	Detected	Detected	Not Detected	Not Detected	Detected	5.22122	4.814	6.3542	4.70021	5.63962	4.37333	3.66921	1.1746	1.10407	4.04777
clstr_146338_132_18	0.00469096	5.52942	2.46713	up	5.3881	2.92097	CAGAGTTGCCCTCAATCAACACACAACACGTTCCCATGTGGAATCTTCACCAAGTGTTCA	NONHSAT191848.1	chr21	41565124	41565811	.	NONCODEv5	lncRNA	intergenic	NONHSAG083464.1		1			Detected	Detected	Detected	Detected	Detected	Detected	Not Detected	Not Detected	Not Detected	Detected	4.09415	6.28494	5.60635	5.44171	5.51335	3.22326	2.97169	2.54908	2.64368	3.21715
clstr_192374_102_23	0.000234555	5.51528	2.46344	up	4.75886	2.29543	TGCCCAAGACTTGACCTGTCATACACTGAAGCATTGGTTGTTTAGTATACGCCCTATGTA	lnc-EGFL6-8:4	chrX	13395260	13396319	+	LNCipedia version 5.2	lncRNA	intergenic	lnc-EGFL6-8		2			Detected	Detected	Detected	Detected	Detected	Not Detected	Not Detected	Not Detected	Not Detected	Detected	4.04662	3.86216	4.10834	5.13647	6.64073	1.96692	1.16824	2.1585	2.54997	3.63352
clstr_98923_1003_16	0.00508288	5.50166	2.45987	up	8.02327	5.56341	GAGTCAAATGGTAGGCATTTCCTATCACCTATTTCCGTTCAACAAGAGCACTACATTCAT	MSTRG.22018.1	chr15	56071948	56073088	.	RefLnc 2017	lncRNA	intergenic	MSTRG.22018		1			Detected	Detected	Detected	Detected	Detected	Detected	Detected	Detected	Detected	Detected	6.08889	8.31067	9.73129	5.57529	10.4102	3.72515	5.94205	6.38989	4.65876	7.1012
clstr_134477_433_15	0.00185539	5.50018	2.45948	up	4.6062	2.14672	TGCTTCACTCAAGGGTGTGAAGACCCAGTGAATGAAGTGTTAATAAGAGCTCCACGTATC	lnc-GRAPL-2:1	chr17	19159736	19163120	+	LNCipedia version 5.2	lncRNA	intergenic	lnc-GRAPL-2		3			Detected	Detected	Detected	Not Detected	Detected	Detected	Not Detected	Not Detected	Not Detected	Detected	5.08979	3.91454	5.06811	3.71016	5.24839	3.47837	0.988297	1.62113	1.83953	2.80627
clstr_65319_979_16	0.0262755	5.47741	2.45349	up	4.84118	2.38768	TCATTAGCACAGAACCTCCTGACACTATATGTACAACACAAGGAAAGGCACCTTTCAAAT	lnc-C6-1:1	chr5	41320512	41330693	-	LNCipedia version 5.2	lncRNA	intronic	lnc-C6-1		3			Detected	Detected	Detected	Detected	Detected	Not Detected	Not Detected	Not Detected	Not Detected	Detected	3.71155	4.91095	5.69776	4.03236	5.85327	2.46384	1.10699	1.23832	3.18108	3.9482
clstr_163667_184_18	0.0131056	5.45835	2.44846	up	5.40846	2.96	TTAGATGGCACCAGTTTAGCTCTGTGTAAACTTCAATCTACTCCCAAGTGCATGTAATTC	lnc-MPZL3-2:1	chr11	118255075	118257660	-	LNCipedia version 5.2	lncRNA	intronic	lnc-MPZL3-2		2			Detected	Detected	Detected	Detected	Detected	Detected	Not Detected	Not Detected	Not Detected	Detected	5.50003	4.48409	5.74569	5.04098	6.27152	4.34517	0.981085	3.55871	0.992554	4.92246
clstr_30603_977_14	0.0341487	5.44983	2.44621	up	4.88055	2.43434	TAATGCCTTACTGTGCTTAGTTTAGCTTACAGATGGATTTATGTCAACCCTAGATGTGCG	MSTRG.8286.1	chr10	82406593	82409737	.	RefLnc 2017	lncRNA	intergenic	MSTRG.8286		1			Detected	Detected	Detected	Not Detected	Detected	Not Detected	Not Detected	Not Detected	Not Detected	Detected	4.51689	5.45645	6.49718	0.979011	6.95321	0.956753	1.3551	3.20701	0.954719	5.6981
clstr_44924_766_10	0.0101321	5.43236	2.44158	up	10.0933	7.65177	TCAGGATAGGACACGTTCAGATGCCTTCCAGACTACACACACTATGCTTAGATTCGAGAG	lnc-GLIS3-2:2	chr9	3824127	4300035	-	LNCipedia version 5.2	lncRNA	intronic	lnc-GLIS3-2		3			Detected	Detected	Detected	Detected	Detected	Detected	Detected	Detected	Detected	Detected	8.87882	9.33519	11.1235	9.84003	11.2892	7.61744	6.00284	7.40962	7.05948	10.1695
clstr_217762_203_34	0.00455979	5.40495	2.43428	up	6.35989	3.92561	TTTACTCTCACCATCAGAATCCTGCAGCCTAAAGATGTTGCAACTTATTACTGTCAACAG	lnc-EIF2AK3-8:2	chr2	89286689	89286973	-	LNCipedia version 5.2	lncRNA	intergenic	lnc-EIF2AK3-8		1			Detected	Detected	Detected	Detected	Detected	Detected	Detected	Detected	Detected	Detected	6.15063	4.33892	8.50806	6.95552	5.84632	3.75225	3.41992	4.98328	4.32596	3.14663
clstr_188595_228_12	0.0212214	5.37207	2.42548	up	7.15762	4.73214	CTTTCAAGATCCCAATTCATGCGAATCTAACCCATTCCTTGGCTGACTAAGTCATGGGTT	NONHSAT201898.1	chr4	176567617	176568090	.	NONCODEv5	lncRNA	intergenic	NONHSAG089764.1		1			Detected	Detected	Detected	Detected	Detected	Detected	Detected	Detected	Detected	Detected	3.64104	6.93035	9.64263	6.6173	8.95675	3.73259	3.62705	6.29448	4.32272	5.68384
clstr_135163_275_18	0.00688379	5.37007	2.42494	up	4.90011	2.47517	GCTGCTCTAATCCTTGACCTACAGAATCATGAAATTTGTGGATACGGTCATGATCTTGAT	LINC01268:11	chr6	113869882	113873347	-	LNCipedia version 5.2	lncRNA	intergenic	LINC01268	LINC01268	4		285758	Detected	Not Detected	Detected	Detected	Detected	Detected	Not Detected	Not Detected	Not Detected	Detected	5.64007	2.48573	6.14088	5.13735	5.09655	3.6556	1.0515	2.28212	1.92185	3.4648
clstr_207306_262_18	0.0469303	5.36942	2.42477	up	4.48552	2.06075	ATGATGACACTGAAGCTCAACGGCTACTCAACTTGCCTGGAATCCTACAGCAAGTAAGTG	lnc-DCAF5-2:3	chr14	69257018	69259067	-	LNCipedia version 5.2	lncRNA	bidirectional	lnc-DCAF5-2		2			Detected	Detected	Detected	Detected	Detected	Not Detected	Not Detected	Not Detected	Not Detected	Detected	5.76469	3.80051	4.85106	4.29573	3.71559	2.19178	1.67392	0.971875	0.971924	4.49425
clstr_58556_318_24	0.0338045	5.36841	2.4245	up	4.61216	2.18767	TCATTCCTTAAGTCACCACTTAGGATAGACCTAGAATATTTGTCCTTTCTCAAGAGCACC	ENST00000454928.5	chr2	109937438	109985124	+	GENCODE release 31	lncRNA		ENSG00000283684.1	AC013268.5	4	1959		Detected	Detected	Detected	Detected	Detected	Detected	Not Detected	Not Detected	Not Detected	Detected	4.67704	3.61313	5.83376	4.01055	4.92634	3.81708	0.972897	0.971997	0.977024	4.19934
clstr_108671_586_16	0.00341091	5.3682	2.42444	up	5.99948	3.57504	TTTATTCATCCTCGAATTCTCAGTGCCTAGCAGAGTGCATAGCACAGGGTAGTTATGCAA	lnc-PLD1-1:3	chr3	171788567	171810441	-	LNCipedia version 5.2	lncRNA	intronic	lnc-PLD1-1		2			Detected	Detected	Detected	Detected	Detected	Detected	Not Detected	Detected	Not Detected	Detected	6.2781	3.87618	8.34278	4.75439	6.74593	4.60499	1.69117	4.51562	2.1064	4.95701
clstr_71527_1043_12	0.0105228	5.31978	2.41137	up	3.71976	1.30839	TTCCAAATAGCCTTACCAAGGCCCTATGTCTACCATTTGGCCAAGGGAACATAGGTACCT	NONHSAT157320.1	chr10	90717053	90720050	-	NONCODEv5	lncRNA	intergenic	NONHSAG061442.1		2			Not Detected	Detected	Detected	Detected	Detected	Not Detected	Not Detected	Not Detected	Not Detected	Not Detected	2.80959	4.29126	3.82964	4.39609	3.27221	2.01246	0.948348	0.914956	0.918519	1.74768
clstr_139617_135_15	0.0167831	5.27933	2.40036	up	10.3461	7.94572	ATGACTCCTATAAGCTTCCTCATACTCGCGCATTCTTGGAAGTCTGAGACTGGAAATGCC	ENST00000478845.2	chr15	39586561	39587293	+	GENCODE release 31	lncRNA	intronic	ENSG00000276107.1	AC037198.1	1	733		Detected	Detected	Detected	Detected	Detected	Detected	Detected	Detected	Detected	Detected	9.34843	8.74322	12.2689	9.302	12.0678	7.91159	6.11943	7.60953	7.39515	10.6929
clstr_199905_14_24	0.0424518	5.25286	2.3931	up	4.39753	2.00442	GAAGTGGGATTGGTTTGGAGGGATCCTATCTGGACTCAAGGAAAGTGACAATACAAATTA	NONHSAT212398.1	chr7	96795201	96804682	+	NONCODEv5	lncRNA	intergenic	NONHSAG096505.1		3			Detected	Not Detected	Detected	Detected	Detected	Not Detected	Not Detected	Not Detected	Not Detected	Detected	6.61488	1.83007	4.69926	4.59398	4.24944	2.80857	0.943337	0.988449	1.00867	4.27308
clstr_93708_853_13	0.00401963	5.24044	2.38969	up	4.22129	1.8316	GGTCTTTCCTTTACGTGGGTATTAAAGATGCTCGATGTAGGAAACATGGTTCTCACCATC	NONHSAT176788.1	chr17	13602976	13604196	.	NONCODEv5	lncRNA	intergenic	NONHSAG074016.1		1			Detected	Detected	Detected	Detected	Detected	Not Detected	Not Detected	Not Detected	Not Detected	Detected	3.59988	3.60655	3.89284	4.11123	5.89596	2.68672	1.40719	0.943818	0.954811	3.16547
A_24_P391991	0.0122786	5.21721	2.38328	up	3.93992	1.55664	GTGACCACAGGATGAACCACTTCAGGGTCTACAGTGACATCACTCTGTACAAAGCTAAAA	NR_028347	chr7	38685346	38687089	-	Refseq	lncRNA			FAM183B		1647		Detected	Detected	Detected	Detected	Detected	Not Detected	Not Detected	Not Detected	Not Detected	Not Detected	3.9456	3.43963	4.90933	4.35357	3.05148	1.99666	1.59973	1.00486	0.998459	2.1835
clstr_155437_452_19	0.0312977	5.20369	2.37953	up	5.75528	3.37575	ATGCAAGATCTCAACACCATGTTGTCTGCAACACATGACAGCCATTGAAGCCTGTGTCCT	lnc-SFTA2-13:1	chr6	30931353	30932109	-	LNCipedia version 5.2	lncRNA	intronic	lnc-SFTA2-13		2			Not Detected	Detected	Detected	Detected	Detected	Not Detected	Detected	Not Detected	Not Detected	Detected	1.8031	7.6329	6.62452	5.20201	7.51389	2.24133	4.25541	2.97354	2.52287	4.8856
clstr_180876_299_17	0.00831698	5.20355	2.3795	up	4.65313	2.27364	CACTGAGGGAGATCTCCAGCCAACAACAACTCATAAGCAACTAAATCTTGTGATGAACCA	MSTRG.49790.10	chr4	157803437	157812262	-	RefLnc 2017	lncRNA	intergenic	MSTRG.49790		3			Detected	Detected	Detected	Not Detected	Detected	Not Detected	Not Detected	Not Detected	Not Detected	Not Detected	4.28354	6.78125	4.93689	3.68784	3.57613	1.398	2.90708	3.03313	2.75182	1.27815
clstr_17348_156_9	0.0184271	5.20156	2.37895	up	5.94045	3.56151	TTGGGAACTGGGCGAGAGCTCGTATTAAGGGCTATCCAATGCTTTCCTGGCAAACTATAT	lnc-LIMS4-4:1	chr2	110426046	110433066	-	LNCipedia version 5.2	lncRNA	intronic	lnc-LIMS4-4		2			Detected	Detected	Detected	Detected	Detected	Detected	Not Detected	Not Detected	Not Detected	Detected	5.62765	5.11296	7.16437	5.17519	6.62207	4.80424	2.59419	3.21316	1.70314	5.4928
clstr_158729_84_14	0.0212688	5.18113	2.37327	up	9.56966	7.19639	TGCTGTGCAAGGAACTCTGCTAGCTCAAGGTGAGTATACTGGGAAAGCCTTAACGTTCTA	lnc-PNPT1-3:2	chr2	55922408	55923782	-	LNCipedia version 5.2	lncRNA	intronic	lnc-PNPT1-3		2			Detected	Detected	Detected	Detected	Detected	Detected	Detected	Detected	Detected	Detected	10.0883	8.06871	10.8495	8.78371	10.0581	9.78425	5.35234	6.98483	5.37583	8.4847
clstr_5275_4374_10	0.000241601	5.16281	2.36816	up	3.38738	1.01922	TGGTCTGGCATGATTTCCATTACGCCAGTGCATTGCATAGCAGACAAGCTCAATCGGAAA	NONHSAT178361.1	chr18	35404841	35412680	-	NONCODEv5	lncRNA	intergenic	NONHSAG075102.1		1			Detected	Detected	Detected	Not Detected	Detected	Not Detected	Not Detected	Not Detected	Not Detected	Not Detected	3.68165	3.44083	3.58177	3.64672	2.58593	0.96288	0.965816	1.09695	1.11048	0.959991
clstr_220253_133_24	0.0229686	5.0979	2.3499	up	4.68448	2.33457	GAGATTGAAGTAGAGACTGCATAATGACCTTGAGAACAGGGAGTATAAGAGAGAAAGAAG	ENST00000515111.1	chr4	91108023	91112790	-	GENCODE release 31	lncRNA	antisense	ENSG00000248984.1	AC004054.1	2	270		Detected	Detected	Detected	Not Detected	Detected	Detected	Not Detected	Not Detected	Not Detected	Detected	4.93938	3.91033	5.58389	3.51567	5.47311	4.55282	1.17673	1.15521	1.16736	3.62074
clstr_66873_91_10	0.0264742	5.09744	2.34977	up	4.72259	2.37282	CTGAGCTTGACCATTCAACTTCGAAACTTTAACATCAATGGATCAGCACACACTGGTGTA	ENST00000499948.2	chr12	12979837	12984645	+	GENCODE release 31	lncRNA		ENSG00000247498.10	GPRC5D-AS1	3	1746	100506314	Detected	Detected	Detected	Detected	Detected	Detected	Not Detected	Not Detected	Not Detected	Detected	3.5709	4.96327	5.02645	5.57185	4.48049	3.42922	1.68586	1.38357	2.23742	3.12802
clstr_28587_2624_12	0.00675086	5.08111	2.34514	up	7.98459	5.63945	TTTGCCCTATTGTCCCAGTGGATAGTGATGTCCAGTAGAGCGTTGAATCAAAGTGGTAAA	lnc-INO80C-1:6	chr18	35452230	35467165	-	LNCipedia version 5.2	lncRNA	intronic	lnc-INO80C-1		2			Detected	Detected	Detected	Detected	Detected	Detected	Detected	Detected	Detected	Detected	8.85533	6.63779	9.06667	8.38372	6.97947	5.54277	5.25489	6.50709	5.0954	5.7971
clstr_224594_140_23	0.000951007	5.05409	2.33745	up	7.20277	4.86532	GAGAGCCCACATAAGCACTGTTTAAATTTCTCTTGACTTGTCTTACTCCTTTGACTCATC	MSTRG.39173.1	chr20	39520545	39520789	.	RefLnc 2017	lncRNA	intergenic	MSTRG.39173		1			Detected	Detected	Detected	Detected	Detected	Detected	Detected	Detected	Detected	Detected	7.01798	8.21902	7.15454	7.39575	6.22659	4.33423	5.01795	4.98799	5.55503	4.43143
clstr_168408_109_18	0.0161769	5.02946	2.3304	up	4.01302	1.68262	GACAGGTGGATTGCACTGCAATGTGAATGTATTTAATGCCAGTGGACTATATACTTAGAC	MSTRG.61502.1	chr7	134118305	134118872	.	RefLnc 2017	lncRNA	intergenic	MSTRG.61502		1			Detected	Not Detected	Detected	Detected	Detected	Not Detected	Not Detected	Not Detected	Not Detected	Not Detected	3.86838	3.1498	5.23998	3.82454	3.98239	2.78654	1.95237	0.985413	0.990873	1.69788
clstr_87218_392_18	0.00326399	5.00492	2.32335	up	5.03378	2.71043	AAACTAAATCAATGATTGGCCCAGTCTGTCAGACTATTGGTGTCATTTGATCCCACACTT	MSTRG.14781.1	chr12	67132433	67142440	+	RefLnc 2017	lncRNA	intergenic	MSTRG.14781		3			Detected	Detected	Detected	Detected	Detected	Not Detected	Not Detected	Not Detected	Not Detected	Detected	4.44444	4.68288	4.93043	4.67015	6.44101	2.87777	2.05918	2.34373	1.25579	5.0157
A_24_P497318	0.0233829	5.00288	2.32276	up	5.01642	2.69366	GGAAATTAAGGAAAGTACACAAGAATTCGAATGGGGCTTTAGGATTTCAAAAATACTTGG	NR_102751	chr15	52180026	52205879	+	Refseq	lncRNA			LOC100129973		1520		Detected	Detected	Detected	Detected	Detected	Detected	Not Detected	Not Detected	Not Detected	Detected	6.7389	4.03026	5.20091	4.69196	4.42007	3.72199	1.53592	2.21841	1.34897	4.64303
clstr_208191_7_26	0.013359	4.99242	2.31974	up	6.52367	4.20393	AATTCCAGGCCGATGAGAAGATGCACGATTGCCATTCAGCTGGTTGGTGGAGAATTTGAA	T100139	chr14	19702944	19718624	+	MiTranscriptome beta	lncRNA	intergenic	G023638	CAT1637	2	345		Detected	Detected	Detected	Detected	Detected	Detected	Detected	Detected	Not Detected	Detected	7.08172	4.15797	7.90644	5.91769	7.55455	5.30196	3.56071	4.23002	3.64637	4.28061
clstr_93048_750_18	0.021386	4.92302	2.29954	up	7.4093	5.10975	CGCTTGGTGAGCACGTTCTGCCTTGAGACCTGGCATTTCTTTGATAACATTTCTTCTCGT	lnc-IGLL1-4:3	chr22	23390646	23392877	-	LNCipedia version 5.2	lncRNA	intergenic	lnc-IGLL1-4		2			Detected	Detected	Detected	Detected	Detected	Detected	Detected	Detected	Detected	Detected	7.93865	7.83442	6.45711	8.6837	6.13262	4.75888	5.02494	5.01465	4.92742	5.82288
clstr_205968_285_14	0.0403682	4.87716	2.28604	up	8.19001	5.90396	AGCTGTGCTGTCTCTAGCCTCATAAGCTCGTGAACATGAGTTGTGGCTGATCTGGATTAA	lnc-C7-1:1	chr5	41015734	41020126	+	LNCipedia version 5.2	lncRNA	antisense	lnc-C7-1		2			Detected	Detected	Detected	Detected	Detected	Detected	Detected	Detected	Detected	Detected	7.80951	6.6596	11.2346	6.52134	8.72499	6.77819	4.55047	5.98531	5.26349	6.94236
clstr_191833_33_7	0.00935922	4.87534	2.2855	up	7.93917	5.65367	GAGCCCTAGGTCTATATCCGTATGAAATGCATTGATCGGTAACCTTATGAGTTAGTGTTA	ENST00000513899.1	chr5	83541477	83581320	-	GENCODE release 31	lncRNA	antisense	ENSG00000249835.2	VCAN-AS1	2	453	105379054	Detected	Detected	Detected	Detected	Detected	Detected	Detected	Detected	Detected	Detected	7.6935	7.76075	8.07338	7.93865	8.22958	5.67939	5.71412	4.6468	4.72108	7.50695
clstr_12653_2689_11	0.00563812	4.8672	2.28309	up	7.98685	5.70376	AGGGTTTCTTGTCTATAGAGCGAGGGTTTCTGGTCTATAAGAGCGAGTGTTTCTGGTCTA	NONHSAT174674.1	chr16	86673174	86678375	.	NONCODEv5	lncRNA	intergenic	NONHSAG072814.1		1			Detected	Detected	Detected	Detected	Detected	Detected	Detected	Detected	Detected	Detected	7.1335	7.93635	8.89307	6.92343	9.04789	4.21484	5.24077	5.84924	4.92527	8.28867
clstr_36864_755_11	0.0374398	4.78989	2.25999	up	6.50357	4.24358	ATGTTACTCCTTGTAGACAGATGATGAGACGCCAAAGTACAGCTGAGTGAAAGCGGTTCC	ENST00000508328.6	chr4	57109780	57207459	+	GENCODE release 31	lncRNA		ENSG00000245067.7	IGFBP7-AS1	4	2776	255130	Detected	Detected	Detected	Detected	Detected	Detected	Not Detected	Not Detected	Not Detected	Detected	8.66363	4.92555	6.86393	5.48378	6.58096	4.56395	2.9691	3.9416	2.81719	6.92604
clstr_227279_43_16	0.0364438	4.76152	2.25142	up	4.55315	2.30172	TGACAGAGCAGACACTGATAGTAGAACTGTGGAGAAGTATCCCTGGAGATGACCCACAAT	NONHSAT184491.1	chr2	38186902	38200052	-	NONCODEv5	lncRNA	intergenic	NONHSAG078610.2		2			Detected	Not Detected	Detected	Detected	Detected	Detected	Not Detected	Not Detected	Not Detected	Detected	2.80666	3.2528	5.93507	4.19475	6.57646	3.37888	0.914814	2.57158	0.965142	3.6782
clstr_34288_57_14	0.00597046	4.75811	2.25039	up	8.0343	5.78391	CTGAGCAGACTAAACCAGCACCTCAAAGAGTTGTTATAGGGTATGCTTAGTGGTAACTGG	lnc-LIMS4-1:3	chr2	110402914	110435166	-	LNCipedia version 5.2	lncRNA	intronic	lnc-LIMS4-1		5			Detected	Detected	Detected	Detected	Detected	Detected	Detected	Detected	Detected	Detected	8.20504	6.89663	9.56387	7.00266	8.50329	6.85415	4.11335	6.19706	4.43928	7.31571
clstr_198807_291_18	0.0192887	4.75351	2.24899	up	7.03775	4.78876	CAGAAGGCCACAATCTGGTGGAGAAGCTACCTGGAAGAACCACATGAATACTGGCATATA	ENST00000606123.1	chr6	43074331	43074739	-	GENCODE release 31	lncRNA		ENSG00000272170.1	AL355385.1	1	409		Detected	Detected	Detected	Detected	Detected	Detected	Detected	Detected	Not Detected	Detected	7.44182	6.00539	8.07696	5.92096	7.74365	3.75238	5.41893	4.58571	3.91323	6.27354
clstr_212621_149_386	0.0363939	4.74948	2.24777	up	8.76017	6.51241	GGAATTGGATGGACTCATATGGAATGGAATGGAATGGACACGAATGGAATGGAATGGACA	MSTRG.41173.1	chr22	16354622	16354937	.	RefLnc 2017	lncRNA	intergenic	MSTRG.41173		1			Detected	Detected	Detected	Detected	Detected	Detected	Detected	Detected	Detected	Detected	10.6332	8.68684	9.71095	7.02672	7.74317	7.62464	7.90931	5.47394	4.18759	7.36655
A_21_P0011975	4.54e-05	4.74652	2.24687	up	3.58815	1.34128	AGAGATTATTGGAATGCCTCTTGGATCAGGTATCTTTGGTGATCATTCCACCTAGTTAAG	NR_110250	chr2	156020535	156254931	-	Refseq	lncRNA			LOC101929378		1823		Detected	Detected	Detected	Not Detected	Detected	Not Detected	Not Detected	Not Detected	Not Detected	Not Detected	4.32941	3.58184	3.60848	3.23112	3.18989	2.10819	1.00353	1.2104	1.06699	1.31726
clstr_176299_427_22	0.0082287	4.73163	2.24234	up	4.52646	2.28412	ATGAAAGGTTTATGCCTATAAGTAATGTCTATGGAGGAAGAGACCTCAGGGATTGACTTC	lnc-CREG2-1:1	chr2	101425576	101426117	-	LNCipedia version 5.2	lncRNA	intronic	lnc-CREG2-1		1			Detected	Not Detected	Detected	Detected	Detected	Detected	Not Detected	Not Detected	Not Detected	Detected	4.05936	2.80092	4.91818	3.85859	6.99523	3.15036	0.969258	1.23688	1.16447	4.89961
clstr_33801_1129_12	0.0335852	4.71281	2.23659	up	4.56357	2.32698	AAGAGTAACCTGTACAATAGGGCCTAAGGAATGGAAACTAGGTGACCTATTAGGAGACAG	lnc-PRDM2-7:1	chr1	14195193	14198320	+	LNCipedia version 5.2	lncRNA	intronic	lnc-PRDM2-7		2			Detected	Detected	Detected	Not Detected	Detected	Detected	Not Detected	Not Detected	Not Detected	Not Detected	3.94617	3.51391	6.15039	3.77048	5.43689	4.26763	0.992432	3.74049	1.20635	1.42801
clstr_212524_172_38	0.0297877	4.71192	2.23631	up	5.43185	3.19554	TCAAGAGTCGAGTCACCATATCAGTAGACAAGTCCAAGAACCAGTTCTCCCTGAAGCTGA	lnc-POTEB-15:3	chr15	22184929	22185244	-	LNCipedia version 5.2	lncRNA	intergenic	lnc-POTEB-15		1			Detected	Detected	Detected	Detected	Detected	Detected	Not Detected	Not Detected	Not Detected	Detected	4.10099	3.92285	6.96674	6.62669	5.54197	3.88867	2.85818	3.27893	3.347	2.6049
clstr_142641_302_14	0.0308377	4.70237	2.23339	up	5.76497	3.53158	ATTGTCCTTTCAGGCAAGACATGATCGTTATGGCAGGCAGGTACACATCACATGGACACT	NONHSAT160843.1	chr11	122332761	122334818	-	NONCODEv5	lncRNA	intergenic	NONHSAG063699.1		4			Detected	Detected	Detected	Detected	Detected	Detected	Not Detected	Not Detected	Not Detected	Detected	5.55777	5.4166	6.41062	4.2148	7.22504	4.95955	3.04734	2.15609	1.14104	6.35387
clstr_213787_6_11	0.0270167	4.67232	2.22414	up	8.57913	6.35499	TTGTAAACTAGTAAGGTCAGGATCGTGTGATTGTAAAGTAGTCAGGTCAGGATCGTGTGA	MSTRG.13078.1	chr12	2255753	2256090	-	RefLnc 2017	lncRNA	intergenic	MSTRG.13078		2			Detected	Detected	Detected	Detected	Detected	Detected	Detected	Detected	Detected	Detected	9.39111	7.85522	8.7134	7.9421	8.99383	6.61483	5.10076	5.4359	5.28094	9.34253
clstr_133707_96_32	0.00976686	4.63065	2.21122	up	5.07885	2.86763	GCCGTGAGAAAGGATTTCAGATGCAGTGGTTTGTTTACGAATCAAGGCCATCAGGCTACA	NONHSAT156722.1	chr10	17011529	17019967	-	NONCODEv5	lncRNA	intergenic	NONHSAG061131.1		2			Detected	Detected	Detected	Detected	Detected	Detected	Not Detected	Not Detected	Not Detected	Detected	3.98287	3.89946	6.60189	4.33098	6.57904	3.04969	1.24947	3.47817	3.12841	3.43241
A_22_P00016053	0.0408032	4.62886	2.21066	up	5.36186	3.1512	TGGTTTCCTGGAAGGGCATTTTCCACATTGTGCGTTATGGATGATCATCCCAGGCATCAG	NR_110428	chr18	3466250	3478978	+	Refseq	lncRNA			LINC01540		488		Detected	Not Detected	Detected	Detected	Detected	Detected	Not Detected	Not Detected	Not Detected	Detected	5.60517	1.30845	6.69481	5.62987	7.57099	4.68089	0.991089	3.09367	1.46522	5.52513
clstr_161221_225_7	0.0174538	4.60913	2.20449	up	4.62271	2.41822	ATGCATTTGGACTGCGATGTGTTACGCCCATGAGATTTCAGGGTTAATTTGTTACCTGGC	ENST00000655017.1	chr5	168229584	168269415	-	GENCODE release 31	lncRNA		ENSG00000253978.2	AC026689.1	3	590		Detected	Detected	Detected	Detected	Detected	Not Detected	Not Detected	Not Detected	Not Detected	Detected	4.35728	5.30488	4.31318	4.59545	4.54278	2.37146	1.49787	1.16166	3.82255	3.23756
clstr_99159_44_20	0.000345106	4.59619	2.20044	up	5.10435	2.90391	TTCCAGAATGCAGTACTGAATTGGCGGGTCATGGAGAATGTGTTTGTTTAACTCTACAGT	lnc-NR2E3-10:1	chr15	71555114	71557533	+	LNCipedia version 5.2	lncRNA	intronic	lnc-NR2E3-10		2			Detected	Detected	Detected	Detected	Detected	Not Detected	Not Detected	Detected	Not Detected	Detected	3.98522	5.0967	6.0713	4.62	5.74852	2.06457	2.14184	4.16604	2.47213	3.67497
clstr_231116_112_17	0.00252593	4.56672	2.19116	up	5.73112	3.53996	ATTTCTCACCGAAGTGATCAGTTCCAGCTAGGAAGAGCAATGTGCTGGGACTGTACAACA	lnc-ERG28-3:1	chr14	75959289	75960957	-	LNCipedia version 5.2	lncRNA	intronic	lnc-ERG28-3		3			Detected	Detected	Detected	Detected	Detected	Detected	Not Detected	Not Detected	Not Detected	Detected	5.47427	4.72551	6.63738	4.39031	7.42812	3.94425	2.00899	3.54732	2.19229	6.00694
clstr_60581_1389_7	0.00242558	4.56651	2.19109	up	4.25685	2.06576	GTTTGTCTTTGTGTAGCATGCAGATCCAAATCCCGAATCCCGAATCCTGTGAGAAGTAGC	ENST00000594379.1	chr19	52300693	52345229	-	GENCODE release 31	lncRNA	antisense	ENSG00000269535.1	AC010320.4	7	1905		Detected	Not Detected	Detected	Detected	Detected	Not Detected	Not Detected	Not Detected	Not Detected	Not Detected	5.74519	3.14798	4.06918	4.04784	4.27405	2.39374	1.72541	2.23389	1.92038	2.05536
clstr_214113_32_219	0.00275224	4.5453	2.18438	up	4.47761	2.29323	GGAATGGAGTGTAAAGGAATTGAATAGAATCAACCCGAATGGAATGGAATGGAATGGAAC	MSTRG.51520.2	chr5	49657209	49659966	-	RefLnc 2017	lncRNA	intergenic	MSTRG.51520		3			Detected	Detected	Detected	Detected	Detected	Not Detected	Not Detected	Not Detected	Not Detected	Not Detected	5.27664	3.81143	5.25208	3.95286	4.09505	2.9024	2.83398	3.04385	0.945124	1.74082
clstr_105648_695_8	0.00613799	4.54085	2.18296	up	11.7382	9.55521	GGCAGTATTCAGGCCACACGGTTCAATAACGGGAAAGAATGTCGTCACATGATTGCATCA	lnc-GPR65-19:2	chr14	85530163	85563052	+	LNCipedia version 5.2	lncRNA	intronic	lnc-GPR65-19		5			Detected	Detected	Detected	Detected	Detected	Detected	Detected	Detected	Detected	Detected	11.6982	11.421	12.9266	10.9553	11.6898	9.12214	10.7645	9.86721	8.89195	9.13024
clstr_190075_158_20	0.0336421	4.5379	2.18202	up	3.81663	1.63461	GTTAGTAGGATTCCTTTATGGCTTGAAGGGTTATAACAACAGGAGTCCTAAATTTCCCTG	lnc-FER-14:1	chr5	107582763	107583226	+	LNCipedia version 5.2	lncRNA	antisense	lnc-FER-14		1			Detected	Detected	Detected	Not Detected	Detected	Detected	Not Detected	Not Detected	Not Detected	Not Detected	3.78663	3.66662	4.68078	3.00716	3.94196	4.11123	1.00926	0.996158	1.07539	0.98099
clstr_4880_3739_12	0.0252497	4.53153	2.18	up	5.07624	2.89624	GGAGGAGGCATAGCCACTAGGTTTAAGACCACAGCTATCAGGATTAGGGTTATTGATTTC	ENST00000653643.1	chr5	93537093	93581205	-	GENCODE release 31	lncRNA		ENSG00000237187.9	NR2F1-AS1	6	8117	441094	Detected	Detected	Detected	Detected	Detected	Detected	Not Detected	Not Detected	Not Detected	Detected	5.04274	3.60928	6.49428	4.4777	5.7572	4.3987	0.862206	3.3119	0.875295	5.03311
clstr_185816_110_26	0.0103276	4.51709	2.17539	up	5.77438	3.59899	TGTGAAGAGCAGTTACAGCAAGCTACCCAGGCATTGAAACAACTTGAGGACATCAGGAAT	MSTRG.5610.37	chr1	225002854	225079489	+	RefLnc 2017	lncRNA	intergenic	MSTRG.5610		3			Detected	Detected	Detected	Detected	Detected	Detected	Not Detected	Not Detected	Not Detected	Detected	5.40797	4.82134	6.1962	5.68458	6.76181	4.97608	2.75983	3.39487	2.47748	4.38668
clstr_145874_206_16	0.0393653	4.50408	2.17123	up	7.37151	5.20028	CCCGTGTCAAGTTGCTTGCCTTTCGAAGGTCTTCAAATCATTGTTCCTCCATATCATATT	ENST00000431017.1	chr6	165773201	165775186	-	GENCODE release 31	lncRNA	intronic	ENSG00000223942.2	AL590302.1	2	359		Detected	Detected	Detected	Detected	Detected	Detected	Detected	Detected	Not Detected	Detected	4.31162	6.70156	9.93587	6.87527	9.03322	4.49429	5.41971	6.09352	3.99987	5.99399
clstr_103109_172_10	0.00715	4.49159	2.16723	up	6.11803	3.9508	CTGGGAGTTACAATGAGGAAGGAAGGACCGTTAAACCTGTAGGTCTTTCCAGAGAAAGTG	ENST00000583141.1	chr17	19091069	19091825	-	GENCODE release 31	lncRNA	intergenic	ENSG00000263394.1	AC007952.7	1	757		Detected	Detected	Detected	Detected	Detected	Detected	Detected	Not Detected	Not Detected	Detected	6.38115	5.39226	6.72101	5.45682	6.6389	5.55023	3.42318	3.90356	2.13283	4.74419
clstr_136489_527_15	0.0012875	4.48398	2.16478	up	3.13466	0.969877	ATATCCTGTTGATGGCGGTCATGGCTTTAACCATGGATGTTAGGATACATGATATAAGCA	lnc-TDRD15-8:3	chr2	21249956	21256721	+	LNCipedia version 5.2	lncRNA	intergenic	lnc-TDRD15-8		2			Detected	Detected	Detected	Not Detected	Detected	Not Detected	Not Detected	Not Detected	Not Detected	Not Detected	3.43081	3.51529	3.66623	2.55205	2.5089	0.935598	0.952955	0.934972	0.941794	1.08407
clstr_218099_148_14	0.0259796	4.47371	2.16147	up	5.93255	3.77108	CGAAGAGGAAACAGAAATTATGAGTAAGCAGCGGAAGTTGAAACCTGACACTAATTAAGC	lnc-TXLNB-2:1	chr6	139292367	139323914	-	LNCipedia version 5.2	lncRNA	intergenic	lnc-TXLNB-2		2			Detected	Detected	Detected	Detected	Detected	Detected	Detected	Not Detected	Not Detected	Detected	4.30393	5.43869	6.78879	5.47057	7.66077	4.50981	3.41905	3.51756	2.58838	4.82058
clstr_185_10665_8	0.00236582	4.46924	2.16003	up	4.78255	2.62252	GAATCTCTTATATGGGATCTACTGCTACCTATAACGGAGGCTGCTAGTTTAAGAAATCCA	lnc-HTR1B-1:5	chr6	77086328	77369145	-	LNCipedia version 5.2	lncRNA	intergenic	lnc-HTR1B-1		7			Detected	Detected	Detected	Not Detected	Detected	Detected	Not Detected	Not Detected	Not Detected	Detected	5.63337	3.61542	4.15584	3.2634	7.24472	3.34291	2.50804	1.07148	1.14966	5.04051
clstr_49626_354_17	0.0265859	4.43129	2.14773	up	3.9595	1.81178	TATACATCTGACAGTGACAGCTGTATGGCCACAGCTTCATGCTATCAAGGCCCTTCAGTA	ENST00000666115.1	chr13	59121879	59230636	-	GENCODE release 31	lncRNA		ENSG00000288015.1	AL159156.1	5	2230		Not Detected	Detected	Detected	Detected	Detected	Not Detected	Not Detected	Not Detected	Not Detected	Not Detected	1.79756	4.36885	4.45042	4.9007	4.27998	1.83254	2.82063	1.28956	2.12931	0.986835
clstr_37997_124_8	0.00927773	4.42895	2.14697	up	4.09876	1.95179	TTCACAAAGGAAGACAGAGAGTGGCGTAAAGCGGTGACTTCTCAACTTTCCTGATGTCAC	NONHSAT173411.1	chr16	86641261	86652806	+	NONCODEv5	lncRNA	intergenic	NONHSAG020227.2		7			Detected	Detected	Detected	Not Detected	Detected	Not Detected	Not Detected	Not Detected	Not Detected	Detected	3.3147	3.88229	4.51388	3.48035	5.30256	1.24226	2.07635	0.945313	0.965603	4.52942
A_33_P3502914	0.0248718	4.41028	2.14087	up	6.42667	4.2858	ATTTTCCAACAGGACTGGAAGGCCAGTCGTGGTCCTTGGTGGTGAGAGTTAGCCAGGCCA	NR_003950	chr22	23390605	23402612	-	Refseq	lncRNA			ZDHHC8P1		2548	150244	Detected	Detected	Detected	Detected	Detected	Detected	Detected	Detected	Not Detected	Detected	6.65174	6.6188	5.78798	7.50414	5.57067	3.86185	4.43048	4.42484	3.52727	5.18454
clstr_58335_1492_20	0.00549749	4.39908	2.1372	up	3.99834	1.86114	CTGTAGTCACCAGACTTGGGAGGAGAGGGTTTGTATTCACATAAACACAACCTCACGTCA	ENST00000606998.1	chr6	137823675	137868233	-	GENCODE release 31	lncRNA	antisense	ENSG00000237499.7	AL357060.1	4	1959		Detected	Detected	Detected	Detected	Detected	Not Detected	Not Detected	Not Detected	Not Detected	Not Detected	3.82279	4.11128	4.39498	4.24831	3.41433	2.86714	1.45594	2.48746	0.972935	1.52221
clstr_212693_114_20	0.00579099	4.3893	2.13399	up	4.82335	2.68935	CTCTGTCAGAAGGTGACATAACTGAAGTACAACAAGGAAGCTGATTTCAGCTCTACTAGC	lnc-SULF2-7:1	chr20	47649675	47650838	-	LNCipedia version 5.2	lncRNA	antisense	lnc-SULF2-7		3			Detected	Detected	Detected	Detected	Detected	Not Detected	Not Detected	Not Detected	Not Detected	Detected	3.66028	4.60845	5.82833	4.65268	5.36699	2.51154	2.43395	2.73316	1.7341	4.03402
clstr_192845_244_12	0.0169323	4.37387	2.12891	up	7.26097	5.13206	ATGGACCTAACAGCTGGATGCCGTGTGGTGATATCACTATCAGCAGAAGATGCAACAAGA	lnc-SPCS3-1:1	chr4	176381075	176450936	+	LNCipedia version 5.2	lncRNA	intergenic	lnc-SPCS3-1		3			Detected	Detected	Detected	Detected	Detected	Detected	Detected	Detected	Detected	Detected	4.92283	6.53306	9.06262	6.75508	9.03129	4.61383	4.89285	5.80741	4.43191	5.91431
clstr_122755_762_18	0.0379271	4.37314	2.12867	up	12.2005	10.0718	GTAAACCACCGCGCTTGGTCTGCCCAATACTTTCAACATTGCTCTGGATCTTACTGTAAA	NONHSAT200283.1	chr4	109730986	109746488	-	NONCODEv5	lncRNA	intergenic	NONHSAG038619.3		4			Detected	Detected	Detected	Detected	Detected	Detected	Detected	Detected	Detected	Detected	10.9198	10.827	13.7936	11.9211	13.5409	11.1968	9.23759	10.143	9.47971	10.3019
clstr_3824_6813_10	0.00125133	4.37256	2.12848	up	4.74621	2.61773	AGAACAGTATCACAGGAGACTACTGGGATTGGCATAGACTAGCTAGGATGCACCCTTAGA	FZD10-DT:35	chr12	130146511	130162347	-	LNCipedia version 5.2	lncRNA	bidirectional	FZD10-DT	FZD10-DT	3			Not Detected	Detected	Detected	Detected	Detected	Not Detected	Not Detected	Not Detected	Not Detected	Detected	2.58073	3.94975	5.86352	5.53951	5.79753	1.27662	1.67285	3.42039	2.72612	3.99265
clstr_87382_788_6	0.0173897	4.36537	2.1261	up	5.05761	2.9315	GGGAAGATACCGCAGGACTCTGATACTTTATATCGGACCTCTTGTCATTCCCACTGTTTA	NONHSAT208612.1	chr6	2108178	2115880	-	NONCODEv5	lncRNA	intergenic	NONHSAG093901.1		2			Detected	Detected	Detected	Not Detected	Detected	Detected	Not Detected	Not Detected	Not Detected	Detected	5.82428	4.95029	4.84239	3.72358	5.9475	4.38129	3.19845	0.953486	0.962852	5.16144
clstr_16362_1599_15	0.0351269	4.35805	2.12368	up	6.18472	4.06103	AAAGCCATAGATTGGGCAAGAAGGATTAGAGACTTCCTCAGCACAGTTAGTTCTGAACCA	ENST00000579651.1	chr18	69212277	69214350	+	GENCODE release 31	lncRNA	intergenic	ENSG00000264705.1	AC090337.1	1	2074		Detected	Detected	Detected	Not Detected	Detected	Detected	Detected	Not Detected	Not Detected	Detected	7.70871	4.19992	8.24718	3.55179	7.21598	5.55414	3.4631	3.83583	0.998105	6.45401
A_33_P3366175	0.0210682	4.35789	2.12363	up	7.60389	5.48026	GTTTTCATTCACATCTCCAAAGGTCCTCTACCTTAGAAGAAGAAAGAAAGAGGGAAAGAG	NR_034003	chr8	60966121	60967748	-	Refseq	lncRNA			LOC100130298		528	100130298	Detected	Detected	Detected	Detected	Detected	Detected	Detected	Detected	Detected	Detected	6.06606	7.67492	9.0276	7.23192	8.01896	6.14676	4.4377	6.78307	4.46564	5.56815
clstr_100015_357_14	0.00152743	4.34976	2.12093	up	10.4559	8.33495	AAGTTTAGGCCCAGAGGTCTTCCTGGTGAGCAACTTATCCCTGAAGAGAGATCAAGCATT	NONHSAT210267.1	chr6	14330760	14331885	.	NONCODEv5	lncRNA	intergenic	NONHSAG094852.1		1			Detected	Detected	Detected	Detected	Detected	Detected	Detected	Detected	Detected	Detected	10.1083	9.88027	10.6134	10.1926	11.4849	8.65939	8.10327	8.01204	7.26931	9.63071
clstr_221327_139_12	0.0108224	4.34822	2.12043	up	5.93469	3.81427	AAATGAGGAGTTGGCTTATATGATTGGCTGGCATATTTGGCTCATCTCGAAGACTGTCTA	lnc-RCAN1-5:1	chr21	34856289	34859578	-	LNCipedia version 5.2	lncRNA	intronic	lnc-RCAN1-5		2			Detected	Detected	Detected	Detected	Detected	Detected	Not Detected	Not Detected	Not Detected	Detected	6.1412	4.25827	6.33474	5.23099	7.70828	5.2604	2.4831	2.77278	3.62901	4.92606
clstr_33775_1138_14	0.0355271	4.34259	2.11856	up	7.83328	5.71472	TGCTGTATCATATGCTGAGAACATTCGGAACTTTCAACAAATTCATGTTACGATCCTGGG	T122716	chr15	96020824	96051292	+	MiTranscriptome beta	lncRNA	intergenic	G028962	LINC00924.1	5	2950		Detected	Detected	Detected	Detected	Detected	Detected	Detected	Detected	Detected	Detected	7.49464	6.83513	8.53001	8.72741	7.57921	5.56432	4.22958	5.52406	5.27087	7.98479
clstr_218242_92_116	0.0128069	4.30637	2.10647	up	4.41606	2.30959	TGGAATCATCACTGAATGGAATCGAATGGATTCATTGAATGGAATCAGATGGGATCATCG	lnc-ZNF33B-12:1	chr10	41854927	41855208	-	LNCipedia version 5.2	lncRNA	intergenic	lnc-ZNF33B-12		1			Detected	Detected	Detected	Detected	Detected	Detected	Not Detected	Not Detected	Not Detected	Detected	4.60524	3.80149	4.67809	4.5567	4.43878	3.94419	1.00908	2.65769	1.04999	2.88698
clstr_152924_283_13	0.0137097	4.28324	2.0987	up	4.77117	2.67247	CCTGACCTAGACTAGGGAGTCTGAAGGTTTGCTATGGAAATCTATGGGACTAAGTTCCAT	NONHSAT152724.1	chr1	200229798	200260451	-	NONCODEv5	lncRNA	intergenic	NONHSAG058364.1		3			Detected	Detected	Detected	Detected	Detected	Not Detected	Not Detected	Not Detected	Not Detected	Detected	6.26061	4.54079	3.909	4.31687	4.82858	2.83011	2.51415	1.75367	1.79276	4.47165
A_21_P0012395	0.0200707	4.27925	2.09736	up	4.90252	2.80516	GAGTTGATGGCTTGCATGGAGAACAGGGTAATCACGGAATCCCAGGGTCATCTGGAGAAA	NR_027898	chr3	130212820	130273806	+	Refseq	lncRNA			COL6A4P2		9161	646300	Detected	Detected	Detected	Detected	Detected	Not Detected	Not Detected	Not Detected	Not Detected	Detected	5.01362	4.12365	5.58206	4.05735	5.73591	1.63387	2.29852	2.44039	2.16245	5.49054
clstr_84731_270_7	0.0275889	4.27475	2.09584	up	5.90526	3.80942	CTGTTACCAGATCCACGGACCTTGTTCAAAGGCTGCCGATTACCACAATCGTGTTCTTTA	NONHSAT172833.1	chr16	29236602	29237983	+	NONCODEv5	lncRNA	intergenic	NONHSAG071585.1		2			Detected	Detected	Detected	Detected	Detected	Detected	Not Detected	Not Detected	Not Detected	Detected	5.8914	5.23407	7.12069	5.12974	6.15039	5.1109	2.49023	3.12558	2.89526	5.42511
clstr_114192_688_7	0.00638135	4.27081	2.09451	up	7.4489	5.35439	CAGTGATTTCCTTCTGCATACGATCAGCAATACCAGGGTACATAGTGGTCCTTGCGGATA	MSTRG.21470.4	chr15	34789806	34792162	+	RefLnc 2017	lncRNA	intergenic	MSTRG.21470		4			Detected	Detected	Detected	Detected	Detected	Detected	Detected	Not Detected	Detected	Detected	7.34556	6.18758	7.28399	6.73709	9.69026	5.94957	4.90108	3.95435	5.00881	6.95815
clstr_174232_296_17	0.0238315	4.26392	2.09218	up	8.86543	6.77325	AGGTATGTGATGTAGCATTTCCTGACCCAAGGGACCCAACAAACAGCTGCGATAGGATTT	ENST00000620019.1	chr20	38233251	38233799	-	GENCODE release 31	lncRNA	intronic	ENSG00000277829.1	AL031651.2	1	549		Detected	Detected	Detected	Detected	Detected	Detected	Detected	Detected	Detected	Detected	7.92931	9.32694	9.44559	8.44995	9.17536	6.22296	6.55804	6.41958	5.43329	9.23238
clstr_2406_1506_15	0.00393314	4.25493	2.08913	up	4.57391	2.48478	AGACAGTACCCTTATTCTCATGGAGCTAAACATTAGAGAGGTATTGGTGTATTCTTCGGA	lnc-DRD5-29:8	chr4	11429221	11444943	+	LNCipedia version 5.2	lncRNA	antisense	lnc-DRD5-29		3			Detected	Detected	Detected	Not Detected	Detected	Detected	Not Detected	Not Detected	Not Detected	Detected	5.58091	3.59776	5.66929	3.66989	4.35172	3.55395	0.945885	3.39907	0.958196	3.5668
clstr_226655_112_24	0.00436952	4.23121	2.08107	up	3.82886	1.74779	AGACGTACTACAGGTATCTAGTGGACCTGGAATGCTGTTGAACATCCTACAAAGCACAGG	MSTRG.4636.1	chr1	185322227	185322460	.	RefLnc 2017	lncRNA	intergenic	MSTRG.4636		1			Detected	Not Detected	Detected	Detected	Detected	Not Detected	Not Detected	Not Detected	Not Detected	Not Detected	4.2776	3.30845	3.81017	4.05653	3.69155	2.41293	2.11318	1.00357	1.03283	2.17645
clstr_78023_1299_16	0.000970527	4.20374	2.07167	up	9.58405	7.51238	CTTGATCTAGATCAGCAATGTGTAACCCATTCATTGTTGTCACTCTCAACAAGGCCTTAT	ENST00000339037.4	chr2	176629589	176637650	-	GENCODE release 31	lncRNA		ENSG00000163364.10	LINC01116	4	1502	375295	Detected	Detected	Detected	Detected	Detected	Detected	Detected	Detected	Detected	Detected	9.2367	8.54559	10.4802	9.06667	10.5911	7.9661	6.3779	7.92738	6.54221	8.74831
clstr_129217_700_26	0.0245741	4.20234	2.07119	up	9.03433	6.96314	TAATTGCCCTTGCTCCAATGGGCCAGCAGCACCTTCACCATTTATTTCCTCTTCAATTCA	NONHSAT209183.1	chr6	48069231	48111164	-	NONCODEv5	lncRNA	intergenic	NONHSAG094204.1		2			Detected	Detected	Detected	Detected	Detected	Detected	Detected	Detected	Detected	Detected	8.13712	6.96953	11.123	9.30508	9.63693	6.71915	6.80442	7.51972	6.7969	6.97552
clstr_83940_466_18	0.024715	4.20178	2.071	up	4.27996	2.20896	CATGTTCTGCTACTATCACAGGAACTGTGGTCTCACTGGACAATCAATTAACTGGAGAGC	NONHSAT174385.1	chr16	34964080	34965469	.	NONCODEv5	lncRNA	intergenic	NONHSAG072525.1		1			Detected	Detected	Detected	Not Detected	Detected	Not Detected	Not Detected	Not Detected	Not Detected	Detected	3.84004	4.20932	4.96897	3.78437	4.59708	2.73675	2.20835	1.09239	0.985071	4.02222
clstr_103825_855_14	0.0112146	4.20109	2.07076	up	4.1669	2.09614	GTGACACCTGAAGGATCCCGTGACATTTCGATTATTTCTGCTCATAGCATAAACTCTTAT	lnc-SDCCAG8-5:2	chr1	243730258	243764019	+	LNCipedia version 5.2	lncRNA	antisense	lnc-SDCCAG8-5		2			Detected	Detected	Detected	Detected	Detected	Not Detected	Not Detected	Not Detected	Not Detected	Detected	3.75412	3.48112	4.13125	4.06975	5.39827	2.68195	2.614	1.00817	1.19044	2.98612
clstr_220295_168_12	0.0215818	4.19189	2.0676	up	9.1315	7.0639	ATTGTAAACTAGTCAGGTCAGGGTCGTGTGATTGTAAACTAGTCAGGTCAGGGTCGTGTG	lnc-DCP1B-6:1	chr12	2255804	2256163	-	LNCipedia version 5.2	lncRNA	antisense	lnc-DCP1B-6		2			Detected	Detected	Detected	Detected	Detected	Detected	Detected	Detected	Detected	Detected	9.93558	8.3489	9.26824	8.45089	9.65389	7.20611	5.96425	6.26173	6.09244	9.79495
clstr_127914_235_17	0.0245506	4.18956	2.0668	up	6.78736	4.72056	AATATTGATGATCCTGACCTGTGTAAAGGCCAAGCCTACACAGCGTTAACTGCAGTGGAA	ENST00000654964.1	chr6	17015817	17034396	+	GENCODE release 31	lncRNA		ENSG00000286631.1	AL133405.1	3	821		Detected	Detected	Detected	Detected	Detected	Detected	Detected	Not Detected	Not Detected	Detected	8.07153	6.26728	6.28212	6.12292	7.19294	4.88467	4.73016	2.9556	3.96148	7.07088
clstr_225265_64_4	0.0188269	4.17836	2.06294	up	4.01503	1.9521	TTCCATTCGTTGGTAGGCAAGCTGCGCTTTGAACCAGGAATTTAGTACCCACGATCTCAA	NONHSAT216820.1	chr8	19645464	19645705	-	NONCODEv5	lncRNA	intergenic	NONHSAG099326.1		1			Detected	Detected	Detected	Detected	Detected	Not Detected	Not Detected	Not Detected	Not Detected	Detected	2.92664	3.89478	4.73067	3.80589	4.7172	1.6097	2.46035	0.958141	0.932844	3.79944
clstr_170380_278_12	0.0493105	4.15826	2.05598	up	5.19659	3.14061	AATTTGTTCAAGACCGTCTAATGTGGAGTAATCAAGAGTGAATGCCCTGAAAGTACACAC	lnc-ALX4-17:1	chr11	40648224	41459636	-	LNCipedia version 5.2	lncRNA	intronic	lnc-ALX4-17		4			Detected	Not Detected	Detected	Detected	Detected	Not Detected	Detected	Not Detected	Not Detected	Detected	5.19825	3.2672	7.13199	3.93802	6.44751	2.6988	3.63212	2.94536	1.60392	4.82286
clstr_220738_91_16	0.0385243	4.15495	2.05483	up	4.72951	2.67468	TTAAGAATTGGAGGTGGGATTTGAACTCAGGCAATCTGGTACCGGAGGCTACACTCTGAA	MSTRG.66000.1	chr9	17533090	17533357	.	RefLnc 2017	lncRNA	intergenic	MSTRG.66000		1			Detected	Not Detected	Detected	Detected	Detected	Detected	Not Detected	Not Detected	Not Detected	Detected	4.36754	3.26991	5.75105	4.7719	5.48717	3.67576	2.40238	1.66932	1.54863	4.07733
clstr_214057_0_56	0.042738	4.14311	2.05071	up	6.67264	4.62193	AAGGGACTCGAATGGAATGGAATGAACTTGACTGCAATAGAATGGAAAGGACTCTAATGC	lnc-DEFB115-2:1	chr20	31217212	31221760	+	LNCipedia version 5.2	lncRNA	intergenic	lnc-DEFB115-2		2			Detected	Detected	Detected	Detected	Detected	Detected	Detected	Not Detected	Not Detected	Detected	8.79485	6.47541	7.384	5.11365	5.5953	5.94578	5.50675	3.49667	2.5359	5.62455
clstr_25909_2047_20	0.0206648	4.12929	2.04589	up	5.22344	3.17754	AAGTGAAATTACCTGACCTGTACTAGGCTTTGTTCTGAGAATGCAAAGGACCTTGCAGTT	ENST00000654891.1	chr1	89128432	89144695	+	GENCODE release 31	lncRNA		ENSG00000286802.1	AC104459.1	2	3491		Detected	Detected	Detected	Detected	Detected	Detected	Detected	Not Detected	Not Detected	Detected	6.47813	4.8043	4.1517	4.75174	5.93132	3.29411	3.62414	1.54695	1.82121	5.60131
clstr_181294_190_16	0.0254331	4.12028	2.04274	up	9.31424	7.27149	ACACATGGATGTTGGGTCTCTGTGCGGACGGTGACAATGTTTACAAGCACCACATTTACA	lnc-C11orf94-6:1	chr11	45648879	45649634	-	LNCipedia version 5.2	lncRNA	intronic	lnc-C11orf94-6		2			Detected	Detected	Detected	Detected	Detected	Detected	Detected	Detected	Detected	Detected	8.27929	10.6998	8.71878	9.8379	9.03537	6.54605	6.95121	7.81613	6.79046	8.25363
A_33_P3272184	0.0147041	4.12001	2.04265	up	4.0427	2.00005	CAGGAGAGGAAGCCTACTTTAATTCTGTTCTTGAAGTAATGGCAGGTGAAGATTCGTATG	NR_027434	chr6	169962623	169967678	+	Refseq	lncRNA			LOC100131532		2839	100131532	Detected	Detected	Detected	Detected	Detected	Detected	Not Detected	Not Detected	Not Detected	Not Detected	3.55146	3.66555	4.5142	4.42878	4.0535	3.16373	1.8086	2.19566	0.947665	1.8846
clstr_124450_738_15	0.0126127	4.11742	2.04174	up	6.76236	4.72062	CATGTGCACACGCATCTCTTATGTGCACATACACACACATGTATCTAGGTATGTGCCCAC	lnc-PCBP3-5:2	chr21	45483805	45484746	+	LNCipedia version 5.2	lncRNA	intronic	lnc-PCBP3-5		2			Detected	Detected	Detected	Detected	Detected	Detected	Detected	Not Detected	Not Detected	Detected	8.88441	5.49757	6.73106	5.83917	6.85959	5.68491	3.76502	4.04738	3.66424	6.44155
clstr_151293_162_18	0.0045729	4.11548	2.04106	up	9.33313	7.29207	TGTTATCCAGGCTGGTTAGCAAGAGTATCTCCTTATATTTACTCTCCATCTCACGACTTT	NONHSAT149919.1	chr1	159000101	159014685	+	NONCODEv5	lncRNA	intergenic	NONHSAG056898.1		4			Detected	Detected	Detected	Detected	Detected	Detected	Detected	Detected	Detected	Detected	10.349	8.16822	9.62453	8.43086	10.0931	8.0021	6.44043	6.80146	5.93199	9.28434
A_21_P0006585	0.0335664	4.11007	2.03916	up	4.72175	2.68258	TGCAAACATGATGGGTTTTGCACTGATGCTGAGGATGAATCCAACAGGAAAGATACAGAG	NR_033380	chrX	2609265	2657229	+	Refseq	lncRNA			CD99P1		2915	401577	Detected	Detected	Detected	Not Detected	Detected	Detected	Not Detected	Not Detected	Not Detected	Detected	4.67984	4.61148	5.87437	3.62568	4.81737	4.04991	1.01255	2.79649	1.17515	4.37882
clstr_4677_1561_8	0.0392013	4.1027	2.03657	up	3.99331	1.95673	TGCCAGGTACCGTCATGGGAGACATAATGACATTCGATCAATGCTGAACTACATATATGA	ENST00000661935.1	chr2	207240257	207248668	+	GENCODE release 31	lncRNA		ENSG00000229647.2	MYOSLID	3	2239	105373853	Detected	Not Detected	Detected	Detected	Detected	Not Detected	Not Detected	Not Detected	Not Detected	Detected	4.98552	2.87518	3.41642	4.2132	4.47621	1.08391	0.98807	1.81916	1.29932	4.59321
clstr_42218_2382_15	0.00721723	4.10269	2.03657	up	4.65266	2.61609	AGAGGATTTAGCAAGAAGGCATCGTCTTTGAAGCAAATAGTAGCACTCATAAGACACTGA	MSTRG.44560.1	chr3	112909910	112912426	-	RefLnc 2017	lncRNA	intergenic	MSTRG.44560		1			Detected	Not Detected	Detected	Detected	Detected	Detected	Not Detected	Detected	Not Detected	Detected	5.96756	2.51747	5.90431	4.47574	4.39824	3.59264	0.94828	4.37693	1.0125	3.15011
clstr_159597_297_13	0.0308631	4.10185	2.03627	up	5.00098	2.9647	AAACTGATTCAATACCAGATAGAAGTTCGCAGAGGTAAGCTGAATGATGGACTGGGATTT	lnc-CCDC68-1:1	chr18	54890877	54897970	-	LNCipedia version 5.2	lncRNA	antisense	lnc-CCDC68-1		2			Detected	Detected	Detected	Detected	Detected	Not Detected	Not Detected	Not Detected	Not Detected	Not Detected	4.96297	3.85653	4.48601	4.94517	6.7542	2.78288	2.57968	4.01519	2.90024	2.54552
clstr_90637_1159_14	0.0190493	4.1011	2.03601	up	5.43727	3.40126	GACTGAATAATCTAAGGTGCATCTACATCCTAGATTTCAATGCCGGTATAACAAGCAAGG	ENST00000658164.1	chrX	103490551	103517919	+	GENCODE release 31	lncRNA		ENSG00000234405.2	Z69733.1	3	1271		Detected	Detected	Detected	Detected	Detected	Detected	Not Detected	Not Detected	Not Detected	Detected	5.53827	3.3736	6.41261	4.81131	7.05055	4.56521	2.17645	3.8374	0.936663	5.49057
clstr_163235_245_124	0.00754374	4.09866	2.03515	up	5.08314	3.04799	CCTTGTTCTGTTGCCAGTAGCATCATCTGATTGTGATATTGAAGGTAAAGATGGCAAACA	lnc-HEY1-2:1	chr8	78797834	78805120	-	LNCipedia version 5.2	lncRNA	intronic	lnc-HEY1-2		2			Detected	Not Detected	Detected	Detected	Detected	Detected	Not Detected	Not Detected	Not Detected	Detected	6.06914	3.05977	5.70591	4.99226	5.58862	3.57851	1.30465	2.61985	2.80069	4.93623
clstr_124122_40_16	0.0499184	4.09824	2.035	up	8.52453	6.48952	CAAAGTATGGTGCAAGTTGGTGGATTGGACTTCAAGAAGAAAGAGCCAATGATGAATTTC	NONHSAT185743.1	chr2	159955437	159976103	-	NONCODEv5	lncRNA	intergenic	NONHSAG079196.1		6			Detected	Detected	Detected	Detected	Detected	Detected	Detected	Detected	Detected	Detected	8.22388	7.94563	9.16625	8.08811	9.19876	8.31426	5.21987	5.70929	4.68376	8.52044
clstr_33877_1289_17	0.00345156	4.09733	2.03468	up	5.60106	3.56638	GCCAGGCATTGTTGACTACACACCCATTTCTAAAGGATGGTGATTTACAAATCGCCTGAA	lnc-RCAN1-3:1	chr21	34823464	34826406	-	LNCipedia version 5.2	lncRNA	intronic	lnc-RCAN1-3		1			Detected	Detected	Detected	Detected	Detected	Detected	Not Detected	Not Detected	Not Detected	Detected	6.09331	3.57894	6.57637	4.45163	7.30507	4.5049	1.96378	3.65794	3.13337	4.57192
clstr_4323_377_14	0.0044115	4.08369	2.02987	up	5.6499	3.62003	CATCTAAGAGAAGGTTCCTATAGGAAATTGGCCCTTTAACTCATACACAGATTACCCTCG	ENST00000656610.1	chr4	11429692	11438505	+	GENCODE release 31	lncRNA		ENSG00000287778.1	AC006230.1	3	4065		Detected	Detected	Detected	Detected	Detected	Detected	Detected	Not Detected	Not Detected	Detected	6.40288	5.12853	6.63692	4.32905	5.75211	4.64167	3.33641	3.24281	2.50784	4.37142
clstr_119735_504_19	0.00974455	4.08356	2.02983	up	6.41748	4.38766	AGAAGAGATGATAATAACTTCGACCAAGGTGGAGGCTATGAAGATGGAGCAATGCGAATA	MSTRG.56551.3	chr6	77151214	77369163	-	RefLnc 2017	lncRNA	intergenic	MSTRG.56551		5			Detected	Detected	Detected	Detected	Detected	Detected	Detected	Not Detected	Not Detected	Detected	7.25529	4.5816	5.73286	6.05441	8.46325	4.24495	3.94955	2.89745	3.91027	6.93606
clstr_160997_309_22	0.0302751	4.06903	2.02468	up	16.9237	14.899	CAAACACTTCTGCTTTCACTTAAGTGTCTGGCCCGCAATACTGTAGGAACAAGCATGACC	MSTRG.70897.2	chrX	81681910	81682552	+	RefLnc 2017	lncRNA	intergenic	MSTRG.70897		2			Detected	Detected	Detected	Detected	Detected	Detected	Detected	Detected	Detected	Detected	17.7842	16.2442	16.6858	16.1409	17.7634	14.8513	14.1868	13.7709	13.5674	18.1187
clstr_162061_279_14	0.0334034	4.06847	2.02449	up	3.93559	1.91111	ATGTCACGGTCATACAGTGGATTGACACTGGATGAGAAAGAGAAACGCACTTCATCTTCA	lnc-N4BP2-3:3	chr4	40197061	40209669	+	LNCipedia version 5.2	lncRNA	intronic	lnc-N4BP2-3		3			Detected	Not Detected	Detected	Detected	Detected	Not Detected	Not Detected	Not Detected	Not Detected	Detected	4.17668	1.674	5.31522	4.24415	4.26792	1.8206	0.947841	0.974012	2.82049	2.99259
clstr_67843_1626_16	0.00428815	4.06834	2.02444	up	12.4317	10.4072	ACCTTGTGTTTCACACTGGACCATGTTATTCCTCTTGAAGTTAACTTTGTGACACTTACC	lnc-SOHLH2-3:1	chr13	35845901	35847623	-	LNCipedia version 5.2	lncRNA	intronic	lnc-SOHLH2-3		1			Detected	Detected	Detected	Detected	Detected	Detected	Detected	Detected	Detected	Detected	11.613	11.9206	12.0669	12.7093	13.8485	10.3866	10.4518	10.3369	9.77742	11.0835
clstr_89493_1203_14	0.0461904	4.06426	2.02299	up	5.40037	3.37737	GCCCTTTAATACACTAAGGTGAACTGTGAATCTTCTAGTGTGGGAGGTATACGCAGCATT	NONHSAT176338.1	chr17	50286684	50290010	-	NONCODEv5	lncRNA	intergenic	NONHSAG022177.2		2			Detected	Detected	Detected	Detected	Detected	Detected	Not Detected	Not Detected	Not Detected	Detected	4.51972	4.48087	6.08013	4.69966	7.22145	4.51166	2.64022	2.58739	0.984748	6.16284
clstr_127448_246_24	0.0374212	4.06401	2.0229	up	5.30025	3.27735	ACAAGCATAAGGGACCTATGGGACACCATGAAGTGTGTGAATATATGAATTAAGAGCATC	MSTRG.48454.1	chr4	91413292	91414117	.	RefLnc 2017	lncRNA	intergenic	MSTRG.48454		1			Detected	Detected	Detected	Detected	Detected	Detected	Not Detected	Not Detected	Not Detected	Detected	5.04698	3.96682	6.74867	4.46905	6.26975	5.3078	2.06543	3.30924	1.25246	4.45182
clstr_99861_1034_50	0.0292709	4.06058	2.02169	up	8.50355	6.48187	AATGGAATCAAACCGAATGGAGCGGAATGGAATGGAATGGAATGGAATCAACCCGAGTGC	MSTRG.7334.1	chr10	41859208	41860334	.	RefLnc 2017	lncRNA	intergenic	MSTRG.7334		1			Detected	Detected	Detected	Detected	Detected	Detected	Detected	Detected	Detected	Detected	9.61266	7.56803	10.4492	7.33585	7.55199	7.23858	7.03389	6.46092	5.07862	6.59732
clstr_124908_365_18	0.0252796	4.04601	2.0165	up	11.3613	9.34483	CAGTGTCTTAACAGTCATGTCTTAAGCTGCATTTCCATAGGATAGAGGCTATTGCAGGGA	NONHSAT166616.1	chr13	36848204	36853592	-	NONCODEv5	lncRNA	intergenic	NONHSAG067459.1		3			Detected	Detected	Detected	Detected	Detected	Detected	Detected	Detected	Detected	Detected	11.0774	11.0264	11.621	11.2646	11.8173	9.69662	8.56774	9.01442	7.7616	11.6838
clstr_108583_31_20	0.0249619	4.04156	2.01491	up	5.21224	3.19733	CATCATAAGAATAGTGTTGGTGGAACTTACTCTGAAATCTTGGGTCTAACAACTCTCTCC	lnc-CC2D2B-2:1	chr10	95880076	95900155	+	LNCipedia version 5.2	lncRNA	intronic	lnc-CC2D2B-2		3			Detected	Detected	Detected	Detected	Detected	Detected	Not Detected	Detected	Not Detected	Detected	5.35487	4.86077	5.71914	4.78579	5.34064	3.29289	2.2196	4.14469	1.15181	5.17764
clstr_166294_431_20	0.0156535	4.02571	2.00924	up	12.372	10.3628	ATTGTTAGCAATGGTTGAACTAAGCTCATCAACTCCTTGGCATTTGCAGCCTACCTGTGC	lnc-AKR1C3-5:1	chr10	5207169	5207742	+	LNCipedia version 5.2	lncRNA	intronic	lnc-AKR1C3-5		1			Detected	Detected	Detected	Detected	Detected	Detected	Detected	Detected	Detected	Detected	11.8882	12.5021	12.9874	11.9864	12.4959	11.4934	10.0006	9.83034	9.36159	11.128
clstr_100026_395_18	0.0322926	4.02451	2.00881	up	4.56104	2.55223	AAGCCATGTAGCAACTTGGTTGAAGTTACTTTAGTGTCGAAAGCTCCACATATGTGCTTT	ENST00000652227.1	chr2	176637736	176819180	+	GENCODE release 31	lncRNA		ENSG00000224577.3	LINC01117	6	1124	102724224	Detected	Detected	Detected	Detected	Detected	Detected	Not Detected	Not Detected	Not Detected	Detected	4.27881	3.49826	5.30114	4.81815	4.90885	3.22748	3.04466	2.23337	1.01657	3.23907
clstr_187635_374_22	0.0394192	4.01765	2.00635	up	4.08075	2.0744	GGGAAGTGGATGTCATAAGTGTTTACCTGGCATCAACCACAGGACAACTTGAATCCTTTA	lnc-IL1RL1-3:1	chr2	102378209	102386328	+	LNCipedia version 5.2	lncRNA	sense-overlapping	lnc-IL1RL1-3		2			Detected	Not Detected	Detected	Detected	Detected	Detected	Not Detected	Not Detected	Not Detected	Detected	4.0016	2.43496	4.83163	4.56165	4.57389	3.20357	2.00284	1.15234	1.13055	2.88268
clstr_47100_1971_11	0.00802138	4.00645	2.00232	up	11.442	9.43969	TCTTCCTAGAGTGTTGCTGGTAACTATCGCCTCTTGGTCTTCTGACATCATTGCCAGGAA	lnc-CENPB-3:2	chr20	3927311	3930915	-	LNCipedia version 5.2	lncRNA	intronic	lnc-CENPB-3		2			Detected	Detected	Detected	Detected	Detected	Detected	Detected	Detected	Detected	Detected	11.4718	10.2651	12.4204	10.4602	12.5925	10.2811	8.93501	8.94512	8.28781	10.7494
clstr_208693_195_11	0.0249245	3.99162	1.99698	up	4.45216	2.45518	TTGATGATTTCCAGGAGGATGAAGGAGTCGATGCTGATCCCAATGTAGTAAGGCAGCCAA	MSTRG.35867.1	chr2	136114900	136115619	+	RefLnc 2017	lncRNA	intergenic	MSTRG.35867		3			Detected	Detected	Detected	Detected	Detected	Detected	Not Detected	Not Detected	Not Detected	Not Detected	3.96535	3.69497	5.16685	4.52638	4.90723	3.34721	3.0004	2.69131	1.0653	2.17169
clstr_143454_584_6	0.0083457	3.99118	1.99681	up	7.97137	5.97455	AGAGAGGTCTCACAAGTAGGCACGTCGTCCATAAATGAGACTCGCATGTTGAATATTTAC	lnc-ZNF846-2:3	chr19	9787405	9793176	-	LNCipedia version 5.2	lncRNA	intronic	lnc-ZNF846-2		2			Detected	Detected	Detected	Detected	Detected	Detected	Detected	Detected	Detected	Detected	8.62757	6.67087	8.76879	7.38746	8.40216	6.93611	4.236	6.38516	4.46256	7.85294
clstr_136913_305_6	0.0333769	3.98898	1.99602	up	6.65261	4.65659	TTCCCTTACACGATTTACGGAAGAGTCACAAAGATTGTATAAGAGGGCTCCCTAGACGCT	lnc-PCGF3-3:1	chr4	795790	796656	+	LNCipedia version 5.2	lncRNA	antisense	lnc-PCGF3-3		2			Detected	Detected	Detected	Detected	Detected	Detected	Detected	Detected	Detected	Detected	5.48007	5.22755	8.25906	5.83501	8.46135	4.40063	4.53846	4.76668	4.65939	4.91779
clstr_144153_404_6	0.00583273	3.98748	1.99548	up	3.90993	1.91446	GATCCGCATTACATCGGAGTATCAAGACTCCAAGACTAAGTACTTACACTTACAGAAATC	lnc-MPPE1-15:1	chr18	10769760	10773564	-	LNCipedia version 5.2	lncRNA	intronic	lnc-MPPE1-15		2			Detected	Detected	Detected	Detected	Detected	Not Detected	Not Detected	Not Detected	Not Detected	Not Detected	2.95667	4.26095	3.83836	4.56919	3.92451	2.32657	1.79256	1.5647	1.81134	2.07711
A_33_P3281572	0.00623086	3.98671	1.9952	up	9.44351	7.44832	TAGGAACAAATTCTCTGTGGAAAACAAAGCATAGCTGTAGTAGATACGAATCCAATCACA	NR_002174	chr6	25081067	25137823	-	Refseq	lncRNA			CMAHP		2484	8418	Detected	Detected	Detected	Detected	Detected	Detected	Detected	Detected	Detected	Detected	9.25074	9.04692	9.45361	9.34918	10.1171	7.97432	6.16879	7.06971	6.8331	9.19566
clstr_20603_463_11	0.0141273	3.96614	1.98774	up	5.77869	3.79096	TGTTTCTCAGTCCGTGCGAAAGTTTGCAAAGAAGGAGGCGGGAACTAGACCAACAACTTT	MIR34AHG:15	chr1	9148397	9183750	-	LNCipedia version 5.2	lncRNA	intergenic	MIR34AHG	MIR34AHG	8		106614088	Detected	Detected	Detected	Detected	Detected	Detected	Not Detected	Not Detected	Not Detected	Detected	6.481	3.6404	6.90092	5.01497	6.85618	5.15585	1.21311	3.22373	3.7845	5.5776
clstr_94220_643_18	0.00607188	3.96446	1.98713	up	4.90422	2.9171	AAATGGTCCATCTTCAGTGGTCACAAGGATACTTAAATCTCAGCATGCTGCAATGTTCCG	NONHSAT195964.1	chr3	94014335	94028571	-	NONCODEv5	lncRNA	intergenic	NONHSAG085619.1		3			Detected	Detected	Detected	Detected	Detected	Detected	Not Detected	Not Detected	Not Detected	Detected	6.36621	3.9049	4.68845	4.89266	4.6689	4.39837	0.960763	3.79074	2.24108	3.19454
clstr_170420_372_20	0.0279309	3.95741	1.98456	up	5.10002	3.11546	TTTCCAAATCTGTCCAACTCAATGGTCTAACTCTAAAGATGGTGGATGATCAAACCTTGC	NONHSAT200155.1	chr4	83295320	83302381	-	NONCODEv5	lncRNA	intergenic	NONHSAG088398.1		3			Detected	Detected	Detected	Detected	Detected	Detected	Not Detected	Not Detected	Not Detected	Detected	5.36538	3.95416	5.02906	5.29256	5.85894	4.39246	2.36522	3.74716	1.02455	4.04792
clstr_84208_509_18	0.0162754	3.95163	1.98245	up	4.21164	2.2292	ATGTAAGACATCAGCAGAGTGTGGATCTGATAGCTGTGTTGGGACTAATGGAAGATAGAT	MSTRG.39177.1	chr20	39757263	39815996	+	RefLnc 2017	lncRNA	intergenic	MSTRG.39177		7			Detected	Detected	Detected	Detected	Detected	Not Detected	Not Detected	Not Detected	Not Detected	Not Detected	3.91654	5.24652	3.76312	5.25805	2.87398	0.913077	1.98137	2.92237	3.48732	1.84185
clstr_103761_32_22	0.0360995	3.94674	1.98066	up	6.5336	4.55293	CCTGTGTGGATTGGCCTGGACTAAGCAGGATCCTCCTTTAAAGAGAGAGATGAGATGAAT	lnc-LIMS3-2:5	chr2	110235383	110262703	+	LNCipedia version 5.2	lncRNA	antisense	lnc-LIMS3-2		5			Detected	Detected	Detected	Detected	Detected	Detected	Detected	Detected	Not Detected	Detected	6.83843	5.33226	8.00954	5.68531	6.80244	5.57842	3.83707	4.80123	2.00021	6.54774
clstr_96784_853_15	0.0395486	3.94642	1.98054	up	5.22022	3.23967	TCACAAATGGGCTCGCATTACAAGCTACACTTATTTGACAACTATCAGCATTTGTCAACC	MSTRG.21886.1	chr15	49876713	49883622	+	RefLnc 2017	lncRNA	intergenic	MSTRG.21886		2			Detected	Not Detected	Detected	Detected	Detected	Detected	Not Detected	Not Detected	Not Detected	Detected	5.31909	3.10996	5.69845	5.10302	6.87056	5.0652	2.4947	2.1847	2.69514	3.75862
clstr_108201_621_15	0.0189877	3.94312	1.97934	up	3.81287	1.83353	GTAATCTCGTGGCACAGAAGGCAAGAGACAAGTGTGTTGGTAACACTGTGCATGTCTTAG	NONHSAT211920.1	chr7	33653237	33654260	+	NONCODEv5	lncRNA	intergenic	NONHSAG096267.1		2			Detected	Detected	Detected	Not Detected	Detected	Detected	Not Detected	Not Detected	Not Detected	Not Detected	3.90432	3.52339	4.43821	2.98486	4.21358	3.82732	0.985675	1.32621	1.19158	1.83689
clstr_90202_246_18	0.0238015	3.91667	1.96963	up	4.63689	2.66727	TCTGTGAAATGCCACACTCGTGGCAAACCTAGAGCAAGAATCTGAGAAAGCAGTTAAGTG	lnc-MTNR1A-66:1	chr4	186621915	186623193	-	LNCipedia version 5.2	lncRNA	intronic	lnc-MTNR1A-66		1			Detected	Detected	Detected	Detected	Detected	Detected	Not Detected	Not Detected	Not Detected	Detected	5.78207	3.41905	4.56478	3.85991	5.55867	4.65504	0.973415	1.21666	1.21125	5.27996
clstr_92148_1006_19	0.000690119	3.91186	1.96786	up	4.03496	2.06711	AGGTACATACACATGCGTGCACACTGTTATGACACCCAGAAATGTCTCAGGACGTCGAAA	NONHSAT219315.1	chr9	22154584	22155830	+	NONCODEv5	lncRNA	intergenic	NONHSAG101229.2		1			Detected	Detected	Detected	Not Detected	Detected	Not Detected	Not Detected	Not Detected	Not Detected	Not Detected	4.4387	4.36301	4.05605	3.8033	3.51375	2.00109	2.21033	2.80117	1.58662	1.73633
clstr_139421_510_34	0.00370057	3.906	1.96569	up	4.05966	2.09396	ATGCTGGCTCATAACACAAGGCAGAAGTCTTCTGGAGGAACTTCTGGGAAGCTTTGTGTT	NONHSAT174671.1	chr16	86619751	86620486	.	NONCODEv5	lncRNA	intergenic	NONHSAG072811.1		1			Detected	Detected	Detected	Not Detected	Detected	Not Detected	Not Detected	Not Detected	Not Detected	Detected	4.10523	3.71243	4.51951	2.42079	5.54031	1.96848	1.0504	1.91285	1.32888	4.20921
clstr_59815_1032_10	0.00199312	3.89963	1.96334	up	8.84559	6.88225	CTGCTGGTCCTTCTTAGTGAGACTGTCCTACCGTACTCTGGGTATATCATGGGAATACAA	NONHSAT201277.1	chr4	65283616	65285542	.	NONCODEv5	lncRNA	intergenic	NONHSAG089143.1		1			Detected	Detected	Detected	Detected	Detected	Detected	Detected	Detected	Detected	Detected	9.2911	9.12174	9.30239	8.30258	8.21015	7.97176	7.61616	6.42374	6.15628	6.24333
clstr_77976_1062_16	0.0464726	3.8973	1.96248	up	8.98664	7.02416	AGATGTTTACAGTGCAGTCTTATCGAAGGATGTGCATGAAGGACAGCCTCTTCTCAATGG	NONHSAT178311.1	chr18	28147289	28177971	-	NONCODEv5	lncRNA	intergenic	NONHSAG075072.1		2			Detected	Detected	Detected	Detected	Detected	Detected	Detected	Detected	Detected	Detected	8.95622	9.03121	8.05346	10.2319	8.66044	5.26349	7.01592	6.44849	7.34609	9.04681
clstr_96682_400_9	0.00674207	3.89072	1.96004	up	9.64807	7.68803	GTCATCAGACACGTGGTGAAGAATGGTCTACTCTGGGATGAGTTGTATATAGGATTCCAA	lnc-RIPOR2-4:1	chr6	25081367	25097205	-	LNCipedia version 5.2	lncRNA	intergenic	lnc-RIPOR2-4		5			Detected	Detected	Detected	Detected	Detected	Detected	Detected	Detected	Detected	Detected	9.39517	9.20554	9.74511	9.47629	10.4182	8.20868	6.43089	7.3012	6.98421	9.51518
clstr_49319_1235_12	0.0051241	3.89064	1.96001	up	3.88405	1.92404	CTACAGATGTTGGTCACTCGAATACTCGCAGCACACTTCTATGAATGAATCTTTGTCTCA	ENST00000647894.1	chr2	13000953	13331683	+	GENCODE release 31	lncRNA		ENSG00000285876.1	AC093912.1	5	2240		Detected	Detected	Detected	Not Detected	Detected	Not Detected	Not Detected	Not Detected	Not Detected	Detected	3.61708	3.71547	4.99462	3.59367	3.49941	0.972616	2.01193	2.7478	1.09283	2.79503
clstr_56862_1145_16	0.0227168	3.88499	1.95791	up	11.9994	10.0415	AAGCTGGAGAACCAAAGTCTGAAGAGCGTGAAGTTTGGAAGCATCAAATCCGACTGGCTA	NONHSAT173094.1	chr16	55501771	55506237	+	NONCODEv5	lncRNA	intergenic	NONHSAG071721.1		2			Detected	Detected	Detected	Detected	Detected	Detected	Detected	Detected	Detected	Detected	11.2006	11.1451	12.0471	12.154	13.4503	10.5452	10.2074	10.0213	9.6276	9.80605
clstr_179004_409_10	0.020728	3.87896	1.95567	up	5.28473	3.32906	ATGGTGCAGCGCATGATGCAATTGCCTAGGTATCTGATGGCTGAGTAGAATTTCTCTCCT	ENST00000414480.1	chr13	37481467	37484769	-	GENCODE release 31	lncRNA	intergenic	ENSG00000230390.1	LINC01048	4	511	103695431	Detected	Detected	Detected	Detected	Detected	Detected	Detected	Not Detected	Not Detected	Detected	5.74312	5.00264	5.10409	5.37666	5.19714	5.00911	3.6429	1.25336	3.71258	3.02734
clstr_134627_377_16	0.0390117	3.86655	1.95105	up	6.40284	4.45179	ACCAAATGCTGCCAGGACACGGATTGTCCAGGGATTACATTCCAGCATCTTATTAGAGGA	lnc-SPECC1L-1:2	chr22	24256634	24261900	+	LNCipedia version 5.2	lncRNA	intergenic	lnc-SPECC1L-1		4			Detected	Detected	Detected	Detected	Detected	Detected	Detected	Not Detected	Not Detected	Detected	5.94515	4.44307	7.81818	6.46717	7.34061	5.29127	3.8843	4.05577	3.35667	5.67094
clstr_3391_3227_13	0.011586	3.85706	1.9475	up	5.47216	3.52466	AAAGGTGACAACAGAGTTGTACAAGAGACAAGCGACATGACAAACATCACGAGATGCTTT	LMO7-AS1:7	chr13	75596027	75636154	-	LNCipedia version 5.2	lncRNA	antisense	LMO7-AS1	LMO7-AS1	3		101927155	Detected	Detected	Detected	Detected	Detected	Not Detected	Not Detected	Not Detected	Not Detected	Detected	5.87025	4.92758	4.95564	5.20537	6.40197	2.99205	3.04368	2.54422	2.94198	6.10136
clstr_53022_1855_22	0.0162525	3.85509	1.94676	up	6.84213	4.89536	AAATTTGGTCTGAGGATGCCTCTGCACTTTGAGTCCAACTGCGACCTTAGCAGCAAATGA	MSTRG.6486.35	chr10	5549704	5552489	-	RefLnc 2017	lncRNA	intergenic	MSTRG.6486		3			Detected	Detected	Detected	Detected	Detected	Detected	Detected	Detected	Not Detected	Detected	5.28675	7.8907	8.17849	6.16897	6.68572	4.90402	4.93881	5.34026	3.91286	5.38087
clstr_74452_1399_12	0.023162	3.85504	1.94675	up	4.56424	2.6175	GAAGAGCAACATTACTTGACACTCATAATCTACAAGCAGTTAAGCTGAGAGGCTAGTAAC	T163664	chr18	66755069	66756644	-	MiTranscriptome beta	lncRNA	intergenic	G037956	LACAT230	1	1575		Detected	Not Detected	Detected	Detected	Detected	Not Detected	Not Detected	Not Detected	Not Detected	Detected	5.17529	2.02774	6.33856	3.86141	5.41821	2.95248	0.956551	3.01107	1.10974	5.05764
clstr_27939_2856_14	0.0374706	3.85042	1.94502	up	7.44122	5.4962	AGGTTTACTAAAGTCATCGAGATCTGGGTTCAAATGACACTGCTTAGGGAGGCATTCACT	ENST00000605849.1	chr4	95549129	95552457	+	GENCODE release 31	lncRNA	antisense	ENSG00000271474.1	AC106881.1	1	3329		Detected	Detected	Detected	Detected	Detected	Detected	Detected	Detected	Detected	Detected	9.17415	4.42909	8.46756	7.28279	7.8525	6.35017	3.90637	5.13805	4.53621	7.55021
clstr_79779_1204_34	0.0136956	3.84217	1.94192	up	4.57508	2.63316	TTCTCCATGTGAACAGTTTAGTTCGCCGAGGTGGACATGCCTCATTCATGCTTATGGAGT	MSTRG.14339.18	chr12	52210926	52223813	+	RefLnc 2017	lncRNA	intergenic	MSTRG.14339		6			Detected	Detected	Detected	Detected	Detected	Not Detected	Detected	Not Detected	Not Detected	Detected	3.9785	4.29874	4.14761	4.78453	5.66603	1.24224	3.85241	1.57126	2.10102	4.39888
clstr_47978_1020_15	0.0217334	3.83944	1.94089	up	8.58312	6.64222	TAACCACTAGACAACGCAGGTTGCCGCATACTTCTTTATTTGTGTAGACCTCGCTCTTGC	MSTRG.35227.34	chr2	110230711	110267199	+	RefLnc 2017	lncRNA	intergenic	MSTRG.35227		5			Detected	Detected	Detected	Detected	Detected	Detected	Detected	Detected	Detected	Detected	7.9482	7.3729	10.3464	8.46958	8.77851	7.96933	4.95339	7.29024	5.98481	7.01333
clstr_230422_100_24	0.0259341	3.83542	1.93939	up	4.31334	2.37395	TTTGCAAGTGGTGATCCACGTGTACGTTGTTGACCCAGTGTGTTCAAAGACTGTCTCTTC	MSTRG.3404.1	chr1	144621031	144621244	.	RefLnc 2017	lncRNA	intergenic	MSTRG.3404		1			Detected	Detected	Detected	Detected	Detected	Detected	Not Detected	Not Detected	Not Detected	Not Detected	3.20108	3.98672	6.01391	3.92861	4.43638	3.19742	2.49526	2.74624	1.33395	2.0969
clstr_142463_514_20	0.031779	3.83487	1.93918	up	4.68162	2.74244	TATGAGAGGGAGTCCTCTGTGGTAAACTGGTGGAGTCCAAAGCAATTGTGTTTGACAAAT	lnc-MSX2-1:3	chr5	174825834	174826735	+	LNCipedia version 5.2	lncRNA	intergenic	lnc-MSX2-1		3			Detected	Detected	Detected	Not Detected	Detected	Detected	Not Detected	Not Detected	Not Detected	Detected	6.23991	3.67601	4.83157	3.65969	5.00092	3.85625	3.02446	1.08615	1.30821	4.43716
clstr_167747_292_13	0.016567	3.83228	1.9382	up	4.08844	2.15023	ACAGCCTTTGGATTGTTGACTCACCAAACTAGCCAGTTCGTGTTAATGCAGCTGTGACAC	ENST00000526211.1	chr11	125925169	125931403	-	GENCODE release 31	lncRNA	antisense	ENSG00000255027.2	AP000842.2	3	569		Detected	Detected	Detected	Detected	Detected	Not Detected	Not Detected	Not Detected	Not Detected	Not Detected	3.15152	4.33332	5.08844	4.09415	3.77475	2.78169	1.1602	2.74333	1.63643	2.42952
clstr_43590_1641_10	0.00994426	3.82773	1.93649	up	6.57956	4.64307	AAATGTCGTGTGACTAGCTCTATTGCGATATTCGCCTTGTTGTGGTGACCTAGAACCAAA	lnc-ZNF568-2:1	chr19	37036188	37038647	+	LNCipedia version 5.2	lncRNA	intronic	lnc-ZNF568-2		1			Detected	Detected	Detected	Detected	Detected	Detected	Not Detected	Detected	Not Detected	Detected	6.70402	5.5132	8.37521	4.75333	7.55202	6.07045	3.18099	5.21005	2.74175	6.0121
clstr_1954_1680_12	0.0467564	3.81548	1.93186	up	4.54674	2.61488	TTTGGAAACAGACTCTATGACTACATGCAGAAACGCTAGCAATTGTTTCATCTGGGTCCT	lnc-VCAN-1:18	chr5	84384722	84550423	+	LNCipedia version 5.2	lncRNA	antisense	lnc-VCAN-1		10			Detected	Not Detected	Detected	Detected	Detected	Not Detected	Not Detected	Not Detected	Not Detected	Detected	4.35997	2.64351	5.73843	4.32547	5.66633	2.44955	1.01216	2.47443	1.0462	6.09206
clstr_179989_1_18	0.0105629	3.81365	1.93117	up	6.76192	4.83075	GAGAAAGCAGGATTCTTTCATAGGGCAGAAGTAGTTTGACCTGGACCTTAAATTAGGTTT	lnc-STEAP1B-6:1	chr7	22214433	22215408	-	LNCipedia version 5.2	lncRNA	intronic	lnc-STEAP1B-6		3			Detected	Detected	Detected	Detected	Detected	Detected	Detected	Detected	Not Detected	Detected	6.28692	6.12892	7.66846	6.55044	7.17488	5.41466	3.63747	5.05206	3.78798	6.26159
clstr_172178_373_24	0.0199049	3.80917	1.92948	up	6.45082	4.52134	AAAGAATGCGTTGGAGAAGTAGAAGGCTGCCATAATCATATATAAGGGTGTATGTGTGTG	ENST00000595680.1	chr19	43794309	43795658	-	GENCODE release 31	lncRNA	intergenic	ENSG00000268601.1	AC115522.1	2	556		Detected	Detected	Detected	Detected	Detected	Detected	Detected	Detected	Not Detected	Detected	4.71474	5.94803	7.48245	6.80747	7.3014	4.58834	4.1008	4.72279	3.72426	5.47052
clstr_15171_4489_6	0.0460419	3.80291	1.9271	up	5.34458	3.41748	CACTAAATTTAGGCGAATGCAGCGCATTTGTAGACCTGTTGAACATGCTTGGCATCACGT	NONHSAT155687.1	chr10	75461115	75465852	+	NONCODEv5	lncRNA	intergenic	NONHSAG060588.1		1			Detected	Detected	Detected	Detected	Detected	Detected	Detected	Not Detected	Not Detected	Detected	5.54379	4.39236	6.05211	4.5349	6.19974	4.95853	3.45141	2.46818	0.977516	5.23175
clstr_201484_259_22	0.01648	3.80153	1.92658	up	4.52331	2.59673	GGGAAGCTGATCTCAGTCCAGAGGTAGAACTAGCCTGTAATAATATATGCATGATTGATA	MSTRG.56663.1	chr6	82451135	82451526	.	RefLnc 2017	lncRNA	intergenic	MSTRG.56663		1			Detected	Detected	Detected	Detected	Detected	Not Detected	Not Detected	Not Detected	Not Detected	Detected	3.65977	3.69474	5.78687	3.84643	5.62874	2.78867	2.00909	2.48385	1.05709	4.64495
clstr_1154_726_5	0.02322	3.8001	1.92604	up	4.83617	2.91013	TTTATGAACTCGAAATGAAGCGGAAAGCAGATATGCGCGTCAGCATACTTTGGCGGGATG	T315151	chr6	166324420	166401798	-	MiTranscriptome beta	lncRNA	intergenic	G073936	LINC00473.4	2	14509		Not Detected	Detected	Detected	Detected	Detected	Not Detected	Not Detected	Not Detected	Not Detected	Detected	1.85286	3.6053	7.16965	4.41929	7.13375	0.934332	2.5643	3.27155	2.76375	5.01673
clstr_90977_1110_20	0.0151308	3.77895	1.91798	up	7.10154	5.18355	AGGGTATAGGAATTGGTCTATAGGAGAAAGGGTCACCCACTGAAAGGTGGGCTGAATAGA	ENST00000657715.1	chr1	9182178	9192089	+	GENCODE release 31	lncRNA		ENSG00000234546.4	LNCTAM34A	4	1265	102724571	Detected	Detected	Detected	Detected	Detected	Detected	Detected	Detected	Detected	Detected	8.03932	4.77626	8.03665	7.23358	7.42187	5.44286	4.2864	5.03878	4.88705	6.26267
clstr_23970_1_15	0.01001	3.77328	1.91582	up	6.91475	4.99893	AAGTGCTTTGAACAGCGTTTGGCACATGGAGAATTAAATGAGCAAACGGAAGAGCAGCAA	ENST00000520431.1	chr8	37405439	37406724	-	GENCODE release 31	lncRNA	intergenic	ENSG00000253746.1	AC091182.2	2	578		Detected	Detected	Detected	Detected	Detected	Detected	Detected	Detected	Detected	Detected	7.92754	4.64106	7.08947	7.42343	7.49223	6.2164	4.22393	4.66301	4.5911	5.30021
A_19_P00315493	0.0216603	3.76743	1.91358	up	7.92486	6.01128	ATATATTCTTCAGTGTGATTTAGGTGAGTCAGGAATTTTTCCTCTGGAGACTGCCTAAAT	NR_027046	chr14	71487861	71489714	+	Refseq	lncRNA			LOC145474		1859	145474	Detected	Detected	Detected	Detected	Detected	Detected	Detected	Detected	Detected	Detected	8.76069	6.61671	8.87057	6.81106	8.56526	6.98446	5.05718	5.37666	4.38242	8.25567
clstr_196575_224_17	0.00172508	3.75789	1.90992	up	5.72779	3.81787	GGAGGAGTTGCTGTCGTTTATCAAGGGATCCACATATGCTGAAGAACTGTCTTCCAAGAG	lnc-IGFLR1-2:1	chr19	35683778	35684201	-	LNCipedia version 5.2	lncRNA	intergenic	lnc-IGFLR1-2		1			Detected	Detected	Detected	Detected	Detected	Detected	Detected	Not Detected	Not Detected	Detected	6.78675	5.44158	5.81773	5.44774	5.14517	4.13512	3.94299	3.4255	4.06384	3.52191
A_33_P3375859	0.00423671	3.74266	1.90406	up	5.16053	3.25646	CCCAAAGGTACTTTTGCCAAAGAACCAAGGCTGAAATTTCTTGCTAAATGAGATAATTAA	NR_002712	chr2	218059155	218061290	-	Refseq	lncRNA			CXCR2P1		2153	3580	Detected	Detected	Detected	Detected	Detected	Detected	Not Detected	Detected	Not Detected	Not Detected	6.12704	4.63437	7.68541	3.86116	3.49466	4.70226	1.66232	6.54217	2.14366	1.23191
clstr_184837_122_14	0.0335316	3.72257	1.8963	up	5.42795	3.53165	CAGATTCTTGTGTGCTACTTCAGAGGTAGCTGTTTACGTGCAAGAATGTATGTAGGTAGG	ENST00000534594.1	chr11	35972428	35989007	+	GENCODE release 31	lncRNA	intronic	ENSG00000255256.1	AL136146.2	2	494		Detected	Detected	Detected	Detected	Detected	Detected	Detected	Detected	Not Detected	Detected	5.17891	5.21897	5.6306	4.78622	6.32502	4.9121	3.89612	4.03242	0.964525	3.85307
clstr_101994_359_17	0.0378118	3.71919	1.89499	up	8.52022	6.62523	CCAGCCTTTGTCATCATTTCAGATAGGGTGAAGGAATGGTTTAAGTCGCCTCCAAGGTAT	ENST00000657930.1	chr3	30518833	30527193	+	GENCODE release 31	lncRNA		ENSG00000227260.2	LINC01985	3	611	101928015	Detected	Detected	Detected	Detected	Detected	Detected	Detected	Detected	Detected	Detected	7.84598	7.66301	10.0069	8.29483	8.79035	6.23448	7.2313	5.87354	6.23448	7.55237
clstr_77837_653_16	0.0469458	3.71256	1.89242	up	5.48312	3.59071	CTGAGGGTAAGGACGAGATGCACAAAGAGCAGCACATTCTGTAACATGTCAGTAGTGAGT	ENST00000654002.1	chr16	49443516	49454109	-	GENCODE release 31	lncRNA		ENSG00000262950.2	AC007861.1	3	1506		Detected	Detected	Detected	Detected	Detected	Detected	Detected	Detected	Not Detected	Detected	4.76457	4.73842	6.94544	5.1475	5.81967	4.28584	3.76729	4.39225	0.967948	4.5402
clstr_77860_739_16	0.00328593	3.70946	1.89121	up	7.73209	5.84088	AGCCTCACGGAAGACAGCTTTATCTTGTTGATCGGAAGTCTGCCAGCCCAATTTATGATG	LINC02593:37	chr1	916818	919692	-	LNCipedia version 5.2	lncRNA	intergenic	LINC02593	LINC02593	4		100130417	Detected	Detected	Detected	Detected	Detected	Detected	Detected	Detected	Detected	Detected	7.78276	6.74142	7.97475	7.10137	9.06016	5.2428	5.82249	5.45358	5.31466	7.37087
clstr_7305_4041_8	0.011152	3.69162	1.88425	up	6.99712	5.11287	ATCAGATAACATGCGCTGGATTGACCTAAACTGCAACATGGCCCTTGTAATTATACCGTG	ENST00000665339.1	chr5	56451627	56481783	-	GENCODE release 31	lncRNA		ENSG00000248727.6	LINC01948	4	6757	102467147	Detected	Detected	Detected	Detected	Detected	Detected	Detected	Detected	Detected	Detected	6.5921	7.04072	7.83529	6.79281	6.72467	5.68778	4.68311	5.01512	4.28188	5.89644
clstr_117500_669_9	0.00981331	3.68689	1.8824	up	3.90124	2.01884	GCTCAGCAGCTGTATGTTGCTATTGGTGACTGTAATGGAGAACGCAGTTACAGTACGTTT	MSTRG.20639.67	chr14	100943890	100945508	+	RefLnc 2017	lncRNA	intergenic	MSTRG.20639		2			Detected	Detected	Detected	Not Detected	Detected	Not Detected	Detected	Not Detected	Not Detected	Not Detected	3.1498	4.97024	3.85325	3.08013	4.45278	1.78485	3.28325	0.975871	2.33161	1.7186
A_21_P0000542	0.009401	3.67701	1.87853	up	7.7111	5.83257	GGAAGTGTGTATCCTCAACACTAGTATTGTAAGTGCTCAATACATGTCCACTTAATAAAT	NR_027626	chr6	25107973	25138392	-	Refseq	lncRNA			CMAHP		1795	8418	Detected	Detected	Detected	Detected	Detected	Detected	Detected	Detected	Detected	Detected	7.6132	7.78945	7.65339	7.47334	8.02613	6.71609	5.23555	4.83136	5.32168	7.05816
clstr_78821_390_9	0.0116086	3.66647	1.87439	up	5.25473	3.38034	TGATGCAGAACTGTTTATCACTAACTCTCACCAGGTCAGTTGTGCATCAAGGCTACTCGG	ENST00000572818.2	chr17	19160789	19162274	+	GENCODE release 31	lncRNA	intergenic	ENSG00000262292.2	AC007952.5	1	1486		Detected	Detected	Detected	Detected	Detected	Detected	Detected	Not Detected	Not Detected	Detected	5.70673	4.27182	5.76284	4.54111	5.99116	4.76905	3.40954	2.72037	2.12884	3.87389
A_21_P0001085	0.00390656	3.66275	1.87293	up	7.03158	5.15865	AACGAGAGGTCAATAAGATTAAACGGGGGCTCAGGAGAGGACCAGCGTCAGGCTCACTGC	NR_026874	chr1	916818	919692	-	Refseq	lncRNA			LOC100130417		1506		Detected	Detected	Detected	Detected	Detected	Detected	Detected	Detected	Detected	Detected	7.07724	6.06781	7.1768	6.47522	8.36082	5.01029	5.07416	4.34792	4.42608	6.93479
clstr_66139_849_20	0.0117453	3.66151	1.87244	up	4.62556	2.75312	GAGCAACCAGGATCATGTGGAAACTAGAAATTATATCACACCAGGAGTTGGAAACACTTA	MSTRG.2148.1	chr1	76637916	76639679	.	RefLnc 2017	lncRNA	intergenic	MSTRG.2148		1			Detected	Detected	Detected	Detected	Detected	Detected	Not Detected	Not Detected	Not Detected	Detected	3.82498	4.78896	5.26759	4.50637	4.73988	3.44955	2.04688	2.63477	2.54655	3.08786
clstr_118409_716_16	0.0155903	3.65358	1.86931	up	6.87937	5.01005	TTAAGAGTGTTAGCCATATCCAGTGGCCAGCACACTCTAGACACTTCTGTTATTGTAGAG	NONHSAT195866.1	chr3	69333900	69386167	-	NONCODEv5	lncRNA	intergenic	NONHSAG035376.2		2			Detected	Detected	Detected	Detected	Detected	Detected	Detected	Detected	Detected	Detected	6.34658	6.3604	7.38344	7.47265	6.83376	5.85663	3.83018	5.00292	4.5894	5.77114
clstr_100902_402_12	0.0403042	3.65061	1.86814	up	4.93609	3.06795	AGGCTAGGGCATGTACAGGGTGACCAAATCTGACCTTGTATTGTGCAAACTCAGGACTTT	ZFPM2-AS1:12	chr8	105796231	105798442	-	LNCipedia version 5.2	lncRNA	antisense	ZFPM2-AS1	ZFPM2-AS1	2		102723356	Detected	Not Detected	Detected	Detected	Detected	Detected	Not Detected	Not Detected	Not Detected	Detected	4.88406	2.82499	4.7907	5.83405	6.34664	4.12522	2.51795	1.02469	3.92245	3.74943
clstr_751_1005_13	0.0388439	3.64778	1.86702	up	3.92742	2.0604	TTGTTCTGTAGCAGAAGCATAGGCATACTGACAATACAAACCGAAATCCTTCTAACGTAG	ENST00000648050.1	chr12	30795811	30817435	+	GENCODE release 31	lncRNA		ENSG00000285517.1	AC010198.2	5	16489		Detected	Not Detected	Detected	Detected	Detected	Detected	Not Detected	Not Detected	Not Detected	Detected	4.03156	1.76984	4.44272	4.19705	5.19592	3.47441	1.36574	1.20163	0.96746	3.29275
A_23_P102681	0.0465461	3.63483	1.86189	up	7.03238	5.17049	ACTGACAAATCGAGTGGGCAAACGGCTTACTCAAAGGCCAGGAGCAGCTACCCGATGACT	NR_125359	chr20	58634772	58635738	+	Refseq	lncRNA			LOC79160		984		Detected	Detected	Detected	Detected	Detected	Detected	Detected	Detected	Detected	Detected	5.34544	5.58124	7.42849	7.44824	9.35847	5.20636	4.97107	5.33823	4.52741	5.80937
clstr_120257_105_20	0.00647803	3.62857	1.8594	up	6.17846	4.31906	AGGACACCATTTAGCTGACTTGGTGGCCCATGACATTAGGATAAATTAAATGTCAGGGTT	lnc-LRRTM3-10:1	chr10	65797490	65805026	+	LNCipedia version 5.2	lncRNA	intergenic	lnc-LRRTM3-10		2			Detected	Detected	Detected	Detected	Detected	Detected	Detected	Detected	Not Detected	Detected	6.3069	5.54175	7.41224	4.93921	6.69219	4.77522	4.78742	4.69013	3.19066	4.15185
clstr_145724_372_16	0.016412	3.62346	1.85737	up	6.2355	4.37813	ACACAAGTCATCTATGGTTCTAGTGCCCAGAGTTTATCATCAATCAGGTATATTCCTGCC	lnc-ECM2-1:1	chr9	92475153	92476942	-	LNCipedia version 5.2	lncRNA	intronic	lnc-ECM2-1		2			Detected	Detected	Detected	Detected	Detected	Detected	Detected	Detected	Not Detected	Detected	5.89185	5.76504	6.35624	6.03151	7.13285	5.20494	3.92764	4.06064	2.6773	6.02012
clstr_155933_501_20	0.0192323	3.61024	1.85209	up	8.09542	6.24333	AAATTCGCAGTTGCACTCCTGCAGTATTCTGAGATGTCTGGAGCTCAGTTACGATTCCCT	lnc-TYROBP-1:1	chr19	35897489	35900548	-	LNCipedia version 5.2	lncRNA	intronic	lnc-TYROBP-1		4			Detected	Detected	Detected	Detected	Detected	Detected	Detected	Detected	Detected	Detected	6.27956	7.16317	9.99695	8.21353	8.82391	6.1233	4.02709	7.94977	6.55683	6.55966
clstr_26267_1635_7	0.00453873	3.61014	1.85205	up	8.66924	6.81719	AATCAACATGTGTGAGATGTACATCGGTTTGGTCGGGAAAGTTGGGATAACTCGAAGCAA	lnc-KAT6A-3:1	chr8	42184695	42188489	-	LNCipedia version 5.2	lncRNA	intronic	lnc-KAT6A-3		2			Detected	Detected	Detected	Detected	Detected	Detected	Detected	Detected	Detected	Detected	8.94806	8.70212	8.98052	8.18961	8.5259	7.04998	6.11987	7.17468	5.90512	7.8363
clstr_80099_629_14	0.0150553	3.60511	1.85004	up	5.89187	4.04183	AAACATACAGGAACCAGTCATACCACTAAGATGTGCAGACTTGTCTTGACATTCATAGCT	NONHSAT185771.1	chr2	161989468	161991225	-	NONCODEv5	lncRNA	intergenic	NONHSAG079202.1		2			Detected	Detected	Detected	Detected	Detected	Detected	Detected	Detected	Not Detected	Detected	3.84614	6.62253	6.47144	6.19978	6.31947	3.50281	3.61643	5.00845	3.78516	4.2963
clstr_34806_808_6	0.00646914	3.594	1.84559	up	5.38902	3.54343	AAAGTATTGGTACTGTGGGTTGTAGCTCCGTAGGTTTCTCTTGAGGCAGTAGACGAGCTT	lnc-PLA2G2D-1:1	chr1	20088592	20091607	-	LNCipedia version 5.2	lncRNA	antisense	lnc-PLA2G2D-1		2			Detected	Detected	Detected	Detected	Detected	Detected	Not Detected	Not Detected	Not Detected	Detected	6.14303	4.14729	6.12849	5.16384	5.36245	3.61841	2.38894	3.83842	3.02833	4.84308
clstr_83235_157_13	0.0219366	3.5866	1.84262	up	4.31759	2.47497	GCAGCTAAGCTAAGTTACCATCTGGTTTAGACTTCCTTCGGAGAGCGATGGGAAGAGATT	lnc-LY75-1:1	chr2	159902365	159904749	-	LNCipedia version 5.2	lncRNA	intronic	lnc-LY75-1		2			Detected	Not Detected	Detected	Detected	Detected	Detected	Not Detected	Not Detected	Not Detected	Detected	4.62697	3.34152	5.57111	4.0581	3.99026	3.34269	1.60384	2.60777	1.13318	3.6874
clstr_115511_375_12	0.0204973	3.5823	1.84089	up	3.91864	2.07775	GTGGAAGATTCTGTGACACGTTCTGAAACAATGGGTAGTGACTTATGACTGGTTAATGTA	lnc-MPPE1-14:1	chr18	10784070	10785004	-	LNCipedia version 5.2	lncRNA	intronic	lnc-MPPE1-14		1			Detected	Detected	Detected	Detected	Detected	Not Detected	Not Detected	Not Detected	Not Detected	Not Detected	3.37955	4.65691	3.60499	3.96305	3.9887	1.64732	2.84013	3.50261	1.42679	0.971901
clstr_169481_341_22	0.00471418	3.57909	1.83959	up	7.27337	5.43378	ATGCACAGGACAGACTCCACGACAAACAGTCATTCAGCCTGAAATGTCAGTAGTTCAAGG	ENST00000559211.1	chr15	81427448	81755217	+	GENCODE release 31	lncRNA	intergenic	ENSG00000259543.1	AC060809.1	4	564		Detected	Detected	Detected	Detected	Detected	Detected	Detected	Detected	Detected	Detected	6.16549	7.55388	8.40373	6.62445	7.61929	5.46101	5.62615	5.70849	4.54015	5.83308
clstr_144710_228_10	0.0166821	3.57573	1.83824	up	3.71427	1.87603	GACAAGTAGAAAGTAACACAGTGCACTGAGTATTGACCGTTAAGTACTCTGTTTGCGTTT	lnc-KIZ-9:2	chr20	21346555	21347938	+	LNCipedia version 5.2	lncRNA	intronic	lnc-KIZ-9		2			Detected	Not Detected	Detected	Detected	Detected	Not Detected	Not Detected	Not Detected	Not Detected	Not Detected	3.5202	2.165	4.30957	4.25072	4.32585	2.72346	0.965622	0.970253	2.84639	1.87443
clstr_141804_27_20	0.0468493	3.57446	1.83772	up	3.32463	1.4869	CTTAGAAGAAAGGGAAAGAACTGGAACAGGTCAGCAAGTCCCATGCTAATGGGACTCATG	MSTRG.10529.1	chr11	35007582	35066933	-	RefLnc 2017	lncRNA	intergenic	MSTRG.10529		3			Detected	Detected	Detected	Not Detected	Detected	Not Detected	Not Detected	Not Detected	Not Detected	Detected	3.01425	4.33999	3.40812	2.86588	2.9949	0.950596	0.996398	0.970742	0.97404	3.54275
clstr_896_13292_8	0.0234567	3.57333	1.83727	up	4.54132	2.70405	TTTGAAAGTTAGGTAGTCTCAGTTTATGGAGGCTAAGGCGTTTGCACCCAACTTTATTGC	T255263	chr3	178660196	178676271	-	MiTranscriptome beta	lncRNA	intergenic	G058820	THCAT60	1	16075		Detected	Not Detected	Detected	Detected	Detected	Detected	Not Detected	Not Detected	Not Detected	Detected	4.38227	3.08822	5.10461	4.96815	5.16336	3.12612	1.67696	1.21132	3.5776	3.92827
clstr_120565_666_22	0.012232	3.56235	1.83283	up	7.83906	6.00623	ATGTTTACACAGAATCTTAGAAACTTCACCTTGAGGTAGGCTGAACACAGTGTGGTTGCC	NONHSAT153134.1	chr1	233065013	233095861	-	NONCODEv5	lncRNA	Exonic	NONHSAG058558.1		3			Detected	Detected	Detected	Detected	Detected	Detected	Detected	Detected	Detected	Detected	8.12293	6.76346	8.52019	7.06992	8.71878	7.3341	5.55836	5.28238	4.91685	6.93945
clstr_132093_437_18	0.0206591	3.54359	1.82521	up	3.95637	2.13115	AGGCCAGTGAGGTCTGACACCCAATTATAAGTTGTCAAATATATACACAGCGTCTTTCCA	lnc-OXGR1-8:3	chr13	96941281	96948263	-	LNCipedia version 5.2	lncRNA	intergenic	lnc-OXGR1-8		2			Not Detected	Detected	Detected	Detected	Detected	Not Detected	Not Detected	Not Detected	Not Detected	Not Detected	2.86093	4.70431	4.57304	4.10714	3.53641	2.34243	2.66215	1.31617	3.15244	1.18257
clstr_4343_1968_15	0.0255114	3.54177	1.82447	up	7.78945	5.96498	AGCTACAGCTGTAACTTTATCATAAGCCCTATTGCAACCATGAATAGCTACACTAAGAGG	ENST00000620513.1	chr16	29212059	29214137	+	GENCODE release 31	lncRNA	intergenic	ENSG00000260517.3	AC009093.2	1	2079		Detected	Detected	Detected	Detected	Detected	Detected	Detected	Detected	Not Detected	Detected	7.88566	7.00077	9.08213	6.45462	8.52411	7.5829	5.05401	5.93617	3.7429	7.50894
clstr_82766_1331_24	0.0432609	3.53489	1.82166	up	7.09016	5.2685	AAAGTAAATATGCACACTTAGATGAGCACGGCCTTGCCAACAGCTCCTTCTGATAGATTT	T200525	chr2	145660723	145940400	+	MiTranscriptome beta	lncRNA	intergenic	G046282	TEX41.2	3	1411		Detected	Detected	Detected	Detected	Detected	Detected	Not Detected	Detected	Detected	Detected	7.80334	4.66349	8.49409	6.30461	8.18528	6.93725	3.01005	4.35389	4.46575	7.57556
clstr_211860_41_19	0.00769124	3.53246	1.82067	up	3.71953	1.89886	TGTGATGCAGAGCCCAATATTATTCTGGTCCAGTTCAGTTATGGCCTTCAACTGGAAATG	MSTRG.10790.1	chr11	49365683	49366003	+	RefLnc 2017	lncRNA	intergenic	MSTRG.10790		1			Detected	Detected	Not Detected	Detected	Detected	Not Detected	Not Detected	Not Detected	Not Detected	Detected	3.63753	3.44699	3.29022	4.05102	4.17188	2.56951	1.09658	1.42922	1.18342	3.21554
clstr_116777_189_20	0.0495668	3.52491	1.81758	up	6.23415	4.41657	ACAGGTGAATCATTCTGAACAGTGTGAGAAGTTCTATACACAAAGTTCGAAGCCCAGCCT	lnc-VDAC2-1:12	chr10	75712455	75743848	+	LNCipedia version 5.2	lncRNA	intronic	lnc-VDAC2-1		3			Detected	Detected	Detected	Detected	Detected	Detected	Detected	Not Detected	Not Detected	Detected	6.66493	5.00339	7.23406	5.24978	7.0186	6.37667	3.73963	3.31286	2.59157	6.06211
A_22_P00016052	0.02362	3.52203	1.81641	up	8.62669	6.81029	TCCAAGAGCCCTGATTGTGCCATAAATGTCCAGATAATTCCATACCTGAGGATTATGTGG	NR_110429	chr18	3466250	3478978	+	Refseq	lncRNA			LINC01540		511		Detected	Detected	Detected	Detected	Detected	Detected	Detected	Detected	Detected	Detected	8.60542	5.79416	9.79098	8.3305	10.6124	7.74897	5.2961	6.57381	5.75548	8.67707
clstr_115689_588_17	0.0264295	3.51477	1.81343	up	7.06005	5.24662	TGGGACTGGGATTTACGTTATAGCAATGCACAGATACTACAATTCCAGAATCCTGGCTAT	lnc-SF3B4-1:1	chr1	149929674	149931592	-	LNCipedia version 5.2	lncRNA	intronic	lnc-SF3B4-1		4			Detected	Detected	Detected	Detected	Detected	Detected	Detected	Detected	Not Detected	Detected	7.46252	6.42866	6.95111	6.94817	7.50981	5.62351	4.53048	4.59775	3.86842	7.61296
clstr_100077_993_17	0.0346303	3.50488	1.80937	up	8.31411	6.50474	TTATTTAAGAGTGCCTATTTACTGGCAGGAGTATTTGTGTGGGAGGAAGTAGGCTAAGAC	ENST00000426615.3	chr2	176177717	176179008	+	GENCODE release 31	lncRNA	intergenic	ENSG00000226363.3	HAGLROS	2	1121	102800310	Detected	Detected	Detected	Detected	Detected	Detected	Detected	Detected	Detected	Detected	7.99681	6.41304	9.7216	7.60087	9.83823	7.94445	5.44685	6.77784	4.58202	7.77256
clstr_55278_1921_10	0.0130196	3.50166	1.80804	up	7.82926	6.02121	CAGTCAAGTCCTTACAACGCTGGGATCCTCTAGAGAGTTTATACTTTGACCTCGTGACAA	lnc-EFCAB1-7:3	chr8	48428234	48430617	-	LNCipedia version 5.2	lncRNA	intergenic	lnc-EFCAB1-7		2			Detected	Detected	Detected	Detected	Detected	Detected	Detected	Detected	Detected	Detected	7.88582	7.44308	7.92794	8.1533	7.73614	4.94818	7.12362	6.20345	6.13767	5.69314
clstr_67329_514_10	0.019263	3.50045	1.80754	up	8.33217	6.52463	TCTGTCTAATAAGCCACTCCACTACTAGGATTTATGATAGGGCTCCCATTCCAATGATAT	lnc-TRPC4-2:1	chr13	37568683	37571535	-	LNCipedia version 5.2	lncRNA	intronic	lnc-TRPC4-2		3			Detected	Detected	Detected	Detected	Detected	Detected	Detected	Detected	Detected	Detected	7.86785	9.12458	7.29929	8.50958	8.85954	7.96272	6.83722	5.11818	6.24491	6.4601
clstr_43337_727_22	0.0334233	3.49528	1.80541	up	5.7144	3.909	TCTGAGGCTTTCACAGACGTTAAATGTATGTCCCTGCAGGAAACAGGTTTCTGTACAGCC	lnc-RABEP2-6:1	chr16	29119374	29128292	-	LNCipedia version 5.2	lncRNA	intergenic	lnc-RABEP2-6		6			Detected	Detected	Detected	Detected	Detected	Detected	Detected	Not Detected	Not Detected	Detected	5.37993	5.88019	6.9474	5.22666	5.13785	3.67648	3.84913	3.26521	3.77039	4.98377
clstr_143396_497_12	0.0309124	3.49159	1.80388	up	8.84525	7.04136	TGGATACATCAGTTGGTGAGCCAGGGAAATTAGCAGGAACGAGCTCATTTCGATAGCAAT	ENST00000612806.1	chr15	66740445	66741151	+	GENCODE release 31	lncRNA	intronic	ENSG00000274995.1	AC013564.1	1	707		Detected	Detected	Detected	Detected	Detected	Detected	Detected	Detected	Detected	Detected	9.71185	7.05692	9.72925	8.16935	9.55887	9.52385	4.34401	7.00238	5.52764	8.80894
clstr_68762_577_20	0.0341592	3.46271	1.7919	up	4.54204	2.75013	AGCATCTGGAACTGTGCACTTAACCTTTCTTCATTACCCAGACTTGGATGGCCTTGTTGG	lnc-SPRED3-2:2	chr19	38398181	38399881	+	LNCipedia version 5.2	lncRNA	intronic	lnc-SPRED3-2		1			Detected	Detected	Detected	Detected	Detected	Detected	Not Detected	Not Detected	Not Detected	Detected	3.51203	3.60429	5.56815	3.98847	6.03723	3.33938	2.6399	2.3518	2.2191	3.20048
clstr_171033_405_21	0.0151282	3.46031	1.7909	up	5.09918	3.30828	ATCCGCAAAGGCCTCAATGCCTACCTGGAAGGTTCATGGCATGAAGCTTTGCTGTATTAT	lnc-SEPSECS-3:1	chr4	25767584	25776719	-	LNCipedia version 5.2	lncRNA	intronic	lnc-SEPSECS-3		3			Detected	Detected	Detected	Detected	Detected	Detected	Not Detected	Not Detected	Not Detected	Detected	4.97651	5.10764	6.58039	4.3681	4.46328	4.33716	2.92791	3.33343	3.02456	2.91836
clstr_201690_75_45	0.00537132	3.45943	1.79054	up	9.34026	7.54973	ATGTTTCAACATTCCATCTTCCCGTTTCTATCCTCGACTCCAAAGAACAGTGGGCACTGC	lnc-UBTD2-1:1	chr5	172333499	172334235	-	LNCipedia version 5.2	lncRNA	intronic	lnc-UBTD2-1		2			Detected	Detected	Detected	Detected	Detected	Detected	Detected	Detected	Detected	Detected	9.69674	7.6876	9.97644	9.18861	10.1519	8.22233	6.66602	7.02053	7.24249	8.59727
clstr_181302_47_38	0.0347869	3.4542	1.78835	up	5.80685	4.0185	GCCTCAGTGAAGGTCTCCTGCAAGGCTTCTGGTTACACTTGAACCAGGAAACTTACAATT	lnc-BRF1-42:3	chr14	105527919	106874878	-	LNCipedia version 5.2	lncRNA	antisense	lnc-BRF1-42		10			Detected	Detected	Detected	Detected	Detected	Detected	Detected	Detected	Not Detected	Detected	5.25714	3.8577	7.35884	6.44007	6.12049	4.15669	3.89763	5.31167	3.36594	3.36056
clstr_184913_167_6	0.00509556	3.45392	1.78824	up	4.27014	2.4819	TAGGTAAACAGAGACCAAGTAAGCGCTGCTCTTCGAGGTCTAGATATAGCTGTGGCAAGA	lnc-MYH13-3:2	chr17	10130894	10131387	-	LNCipedia version 5.2	lncRNA	intronic	lnc-MYH13-3		1			Detected	Detected	Detected	Not Detected	Detected	Detected	Not Detected	Not Detected	Not Detected	Detected	4.4289	3.97808	4.75333	2.91663	5.27377	3.32432	1.34001	2.47273	1.00281	4.26966
clstr_112112_640_5	0.013852	3.45307	1.78788	up	7.9047	6.11683	AGACATAACTGGACAGTTACGGTAATGCCGGGTTAGACTGTTAAAGTCAGGAGAGTTCCT	ENST00000447139.1	chr3	194632923	194645401	+	GENCODE release 31	lncRNA		ENSG00000229334.1	AC046143.1	2	972		Detected	Detected	Detected	Detected	Detected	Detected	Detected	Detected	Detected	Detected	6.81006	8.45129	7.94275	8.47472	7.8447	6.68523	5.9079	5.74797	6.3337	5.90934
clstr_105840_532_20	0.00386812	3.44935	1.78633	up	9.09081	7.30449	TGCTGTCTACCAAACTACAGTGGATTCCTGGTTTCCCTGGTGCATTATCTGGTTTGTTCA	NONHSAT161542.1	chr11	118011844	118012891	.	NONCODEv5	lncRNA	intergenic	NONHSAG064344.1		1			Detected	Detected	Detected	Detected	Detected	Detected	Detected	Detected	Detected	Detected	8.16617	8.5461	9.16616	9.03839	10.5372	7.09727	7.44147	7.19156	6.74962	8.0425
clstr_2046_1128_14	0.0170379	3.44807	1.78579	up	5.10974	3.32395	TGCTGAATTCACACGGAATTAAGTGGAAATCTACAAAGTAGCCAGTCTACTGGTTCTGTA	ENST00000604491.1	chr3	71584943	71587409	+	GENCODE release 31	lncRNA	intergenic	ENSG00000270562.1	AC097634.1	1	2467		Detected	Detected	Detected	Detected	Detected	Detected	Not Detected	Not Detected	Not Detected	Detected	4.94316	4.03386	5.92964	4.80123	5.8408	3.80104	2.30898	3.77741	1.52149	5.21082
clstr_1778_167_28	0.0490756	3.44487	1.78445	up	6.56966	4.78521	GGACACCAGGATATGCCACCGGACCACTGAAGGAATGGTGATGGTATGAAGAAAGTATTT	ENST00000454172.5	chr6	84421031	84556152	-	GENCODE release 31	lncRNA	intergenic	ENSG00000231776.5	LINC01611	3	411	105377880	Detected	Detected	Detected	Detected	Detected	Detected	Not Detected	Detected	Detected	Detected	9.37157	4.90165	5.78632	6.50347	6.28527	5.41828	3.00982	4.96203	4.4686	6.06731
A_23_P80048	0.00318055	3.43444	1.78008	up	10.0317	8.25165	GAAGTCTTTCTTACCCATGTGAGCTACCCCAGAGTCTAGTGCTTCCTCTGAATAAACCTA	NR_119376	chr20	35558737	35607562	-	Refseq	lncRNA			FER1L4		6717	80307	Detected	Detected	Detected	Detected	Detected	Detected	Detected	Detected	Detected	Detected	10.1582	9.67531	10.6499	9.26467	10.4106	8.10536	8.23789	7.94951	8.20923	8.75625
clstr_79208_903_12	0.00929648	3.43327	1.77958	up	8.42927	6.64969	AATGTCAGACAATTCACAGGACAGCTCCCACTATGAAGAATGATCCGGTCCCAAATGTCA	lnc-OR10H4-1:1	chr19	15939245	15940723	+	LNCipedia version 5.2	lncRNA	intergenic	lnc-OR10H4-1		1			Detected	Detected	Detected	Detected	Detected	Detected	Detected	Detected	Detected	Detected	6.90823	8.68254	9.67923	7.69653	9.17984	6.38243	6.6442	6.79776	6.02699	7.39706
clstr_212021_118_18	0.00720774	3.43059	1.77846	up	6.41144	4.63298	CCGAGAATCAAAGCTTGGATGCCTGACCAGAGTGGACCTTTGAAACACTCCTCTGTATAT	MSTRG.51265.1	chr5	34651457	34652300	-	RefLnc 2017	lncRNA	intergenic	MSTRG.51265		2			Detected	Detected	Detected	Detected	Detected	Detected	Detected	Detected	Not Detected	Detected	5.58558	5.9232	7.5807	6.29099	6.67673	4.3873	4.62693	4.80756	3.80225	5.54088
clstr_3596_1173_14	0.00649703	3.42775	1.77726	up	6.34742	4.57015	TTCAAGTTCAATAGCTTAGCCACATAATACGGTTGTGCGAGCAGAGAATCTACCTTTCCA	ENST00000456917.1	chr21	25561909	25575168	+	GENCODE release 31	lncRNA	intergenic	ENSG00000234883.6	MIR155HG	4	1600	114614	Detected	Detected	Detected	Detected	Detected	Detected	Detected	Not Detected	Detected	Detected	6.64248	5.6865	5.82729	6.79224	6.78858	5.70062	3.95357	3.14394	4.39127	5.66137
clstr_128225_234_12	0.0361309	3.42547	1.7763	up	6.84487	5.06857	AGCTGAGGCTGAACCGTGTACGTGCTGAAGGACAGTCATGTAAACAGTTAACAGGAAGAA	lnc-SELENOS-2:1	chr15	101187541	101189567	-	LNCipedia version 5.2	lncRNA	intronic	lnc-SELENOS-2		2			Detected	Detected	Detected	Detected	Detected	Detected	Detected	Not Detected	Detected	Detected	6.49876	5.53394	7.59549	7.23401	7.36213	5.79997	4.18813	3.59442	5.85375	5.90657
clstr_192049_262_20	0.00126739	3.42359	1.77551	up	11.6847	9.90917	ATATTACGCGTCTGTCTACACAGAGAGATTCATGGGTCTCCCAACAAAGGATGATAATCT	lnc-GCG-1:1	chr2	162172841	162183583	-	LNCipedia version 5.2	lncRNA	intronic	lnc-GCG-1		5			Detected	Detected	Detected	Detected	Detected	Detected	Detected	Detected	Detected	Detected	10.467	11.6361	11.9151	11.4956	12.9096	9.09961	9.84003	10.4702	9.82394	10.3121
clstr_182954_303_19	0.0179066	3.4113	1.77032	up	8.43123	6.66091	GGCTTCCCTAACTTAACATTGCATCATGAAACTCTTTGGAACAACAGCTATCTAGATAGC	MSTRG.38273.1	chr20	4646354	4728462	+	RefLnc 2017	lncRNA	intergenic	MSTRG.38273		2			Detected	Detected	Detected	Detected	Detected	Detected	Detected	Detected	Detected	Detected	7.31449	6.75222	8.43661	8.94029	10.7125	6.25853	5.74618	7.41807	5.94097	7.94079
clstr_41343_2056_6	0.029839	3.39225	1.76224	up	3.75066	1.98842	TGTTGTGTGAATGCACCGCAGTTTGTTCATCGCTTCCTCTGACGATGGACATTTAGGTTG	lnc-PRSS51-2:5	chr8	10481399	10496810	-	LNCipedia version 5.2	lncRNA	intronic	lnc-PRSS51-2		3			Detected	Not Detected	Detected	Detected	Detected	Not Detected	Not Detected	Not Detected	Not Detected	Not Detected	3.12537	3.35522	4.52543	4.4232	3.32406	2.71967	2.14366	0.941017	2.28349	1.85424
clstr_220921_186_32	0.0348006	3.38267	1.75816	up	4.14259	2.38443	TCCTTTGGACCCTGCAGAAGCAAATATGAGAATCCAACTGCTTCTATTTAGGCAGGCACT	MSTRG.69488.2	chrX	13243482	13251232	-	RefLnc 2017	lncRNA	intergenic	MSTRG.69488		3			Detected	Detected	Detected	Detected	Detected	Detected	Not Detected	Not Detected	Not Detected	Detected	4.19753	3.59031	4.92068	3.98077	4.02365	3.11341	1.96055	0.972341	2.78584	3.08999
clstr_34589_2383_10	0.0187423	3.38018	1.7571	up	4.2368	2.4797	CATAGTTGGGTGAGATGCAAAGAGGAAGCCTGCATATTCGCTGCTTACGTGAAATGTTTG	lnc-RASD1-1:2	chr17	17443323	17446223	-	LNCipedia version 5.2	lncRNA	intergenic	lnc-RASD1-1		1			Detected	Detected	Detected	Not Detected	Detected	Not Detected	Detected	Not Detected	Not Detected	Detected	3.69969	5.11721	3.98029	2.56383	5.82299	2.07374	4.27902	1.37894	1.85078	2.81602
clstr_100006_309_13	0.0383735	3.37747	1.75594	up	6.63226	4.87632	TCCCACAATGTAGCAGTGCACTAAGTATCCTTTGTTTGGCACTTAACAATACAGACAAAC	NONHSAT213219.1	chr7	17344959	17346145	-	NONCODEv5	lncRNA	intergenic	NONHSAG096957.1		2			Detected	Detected	Detected	Detected	Detected	Detected	Detected	Detected	Not Detected	Detected	7.00535	5.36707	7.49332	6.07676	7.21882	6.30216	3.86159	4.10179	3.31056	6.80549
clstr_55519_2_28	0.00809227	3.37616	1.75538	up	8.26338	6.508	GTTTGTCCATCTGTCCAATTACCTGTGAGTCTATCTATGCATCTTCTTGTCCATTCATCT	ENST00000621762.1	chr22	18501794	18512187	-	GENCODE release 31	lncRNA		ENSG00000278044.1	AC023490.3	2	358		Detected	Detected	Detected	Detected	Detected	Detected	Detected	Detected	Detected	Detected	7.92394	7.26063	9.03759	8.11683	8.97793	7.09588	6.2318	6.30336	5.99477	6.91422
clstr_81831_302_12	0.0153725	3.37334	1.75418	up	5.16418	3.41	TGGAACACAATTGACTGTGGATGCTGGTATTATCTAGCCCTATTTGCATCACCTTGCGGG	lnc-PLEKHA5-3:1	chr12	19651606	19654252	+	LNCipedia version 5.2	lncRNA	intronic	lnc-PLEKHA5-3		2			Detected	Detected	Detected	Detected	Detected	Detected	Not Detected	Not Detected	Not Detected	Detected	5.56722	4.05027	5.82971	4.7577	5.61598	3.80504	3.19565	2.98281	2.17851	4.888
clstr_205848_114_19	0.0231979	3.37259	1.75386	up	7.08997	5.33611	AGAAGGTTATTTAAGGAGATAGGCCTAGGATGGATTTGGAGATCCTGACCTGCTGGAGTA	NONHSAT195966.1	chr3	94756900	94775789	-	NONCODEv5	lncRNA	intergenic	NONHSAG085621.1		3			Detected	Detected	Detected	Detected	Detected	Detected	Detected	Not Detected	Detected	Detected	7.85773	6.09	6.49802	7.01262	7.99148	4.84409	4.6456	4.0582	5.26697	7.8657
clstr_92511_440_15	0.0220235	3.37106	1.7532	up	6.48399	4.73079	TAGAACAAGAGTTCTTAATCTGGCATCTAAGGGAACCCGAAAGATCAAAGGATAGAGTTC	lnc-PLEKHO2-1:1	chr15	64884224	64894486	+	LNCipedia version 5.2	lncRNA	intronic	lnc-PLEKHO2-1		2			Detected	Detected	Detected	Detected	Detected	Detected	Not Detected	Detected	Detected	Detected	6.2706	5.0611	8.11651	5.96665	7.0051	5.60412	2.56857	4.89227	4.52563	6.06336
clstr_190149_202_30	0.0239215	3.36437	1.75034	up	6.97514	5.2248	AATTCCTGACAGATATCAAACCGCAGATCCCGGAAGCAGAGAGAATACCAAGCAGGATAA	MSTRG.57779.1	chr6	135647053	135647516	.	RefLnc 2017	lncRNA	intergenic	MSTRG.57779		1			Detected	Detected	Detected	Detected	Detected	Detected	Detected	Detected	Not Detected	Detected	7.00328	6.11545	8.04885	6.27491	7.43319	5.79488	5.37467	5.19245	3.24303	6.51899
A_24_P344516	0.0235695	3.36132	1.74903	up	5.2429	3.49387	ATAGCAAACCATCAAGCACAATTGATGTTAGATTCAAATCAGCATTGAGTTCAGTTTGAG	NR_003578	chr19	52968251	52993531	-	Refseq	lncRNA			ZNF702P		3015	79986	Detected	Detected	Detected	Detected	Detected	Detected	Not Detected	Detected	Not Detected	Detected	5.94063	3.86955	5.72342	4.85804	5.82288	4.39762	2.52587	4.46287	1.18519	4.89783
clstr_147980_595_15	0.00356191	3.36088	1.74884	up	4.79025	3.04141	GCTTACATTTCTTCTCTTCACCTAAGAGGATGTAAGGTAGCACATTAAGGTGATGACTCT	lnc-CD226-6:1	chr18	68697376	68700423	-	LNCipedia version 5.2	lncRNA	intronic	lnc-CD226-6		2			Detected	Detected	Detected	Detected	Detected	Detected	Not Detected	Not Detected	Not Detected	Detected	5.07589	4.2122	5.15209	4.51669	4.99438	3.5167	2.28969	2.58279	2.64174	4.17615
clstr_3859_3828_6	0.00637216	3.36015	1.74853	up	5.66189	3.91336	AAGCGCTCCAGAAATTGCGGATTTATCAGTGATGTACGGTAGTAGGTTGGACAAGTAATG	lnc-ACSBG2-2:3	chr19	6062598	6071565	+	LNCipedia version 5.2	lncRNA	antisense	lnc-ACSBG2-2		1			Detected	Detected	Detected	Detected	Detected	Detected	Not Detected	Detected	Not Detected	Detected	4.5753	3.47164	6.79902	6.1816	7.28189	3.98543	1.8683	4.99767	4.01289	4.70251
clstr_25461_3076_14	0.0219767	3.35114	1.74465	up	5.09989	3.35524	TGGAGCCAGCACAAATGCCATGTCTTGTCAAGATCTTCACTAGAGTCTCTCCGGTTGTTT	NONHSAT174205.1	chr16	88228827	88232496	-	NONCODEv5	lncRNA	intergenic	NONHSAG072356.2		3			Detected	Detected	Detected	Detected	Detected	Detected	Not Detected	Not Detected	Not Detected	Detected	5.13469	4.60197	5.57058	4.12972	6.0625	4.42341	2.67232	2.07147	2.78607	4.82294
clstr_140313_615_17	0.0179229	3.34807	1.74333	up	8.9502	7.20687	CCTGTCTGAATAGAGTGACTGTTGGGACGAAATAGGTTAGTAAATATGTACTGTAAGGCA	NONHSAT162187.1	chr12	51269966	51271348	+	NONCODEv5	lncRNA	intergenic	NONHSAG011155.3		3			Detected	Detected	Detected	Detected	Detected	Detected	Detected	Detected	Detected	Detected	8.51876	8.53464	9.78543	8.08685	9.82534	8.26066	7.25868	6.92524	5.8076	7.78218
clstr_168321_382_14	0.0362258	3.34178	1.74062	up	6.84074	5.10012	AATCTTTACAACTCTCTTGCAAGGTCGGTATTCTACATGGCAAGTAGCTTTGATTGTCAG	lnc-LUM-1:1	chr12	91179199	91180481	-	LNCipedia version 5.2	lncRNA	intronic	lnc-LUM-1		2			Detected	Detected	Detected	Detected	Detected	Detected	Detected	Detected	Not Detected	Detected	7.32933	7.15974	6.32927	7.02318	6.36218	6.36302	5.15406	4.247	3.53964	6.19689
clstr_83334_160_9	0.0157907	3.33963	1.73969	up	3.7344	1.99471	CCAGAAAGAGACAGAGCATATGCGCATATCCCTGCAAGGAATGTACTATAGAGCCAATTT	ENST00000429328.2	chr1	47179250	47180339	+	GENCODE release 31	lncRNA	intergenic	ENSG00000224805.2	LINC00853	2	661	100874253	Detected	Not Detected	Detected	Detected	Detected	Not Detected	Not Detected	Not Detected	Not Detected	Not Detected	4.48909	2.18491	3.90704	4.46042	3.63055	2.08248	1.75869	1.00139	2.79233	2.33868
clstr_18189_1499_5	0.0469383	3.33828	1.73911	up	5.76722	4.02811	AGTGACAGAGATGATTAACTCCGTCTGGCTTGAAACGCTTGCTCATGTACTACACTTTGC	ENST00000663418.1	chr15	93863019	93869457	+	GENCODE release 31	lncRNA		ENSG00000258476.6	LINC02207	2	4282	101927153	Detected	Detected	Detected	Detected	Detected	Detected	Detected	Detected	Detected	Not Detected	5.30747	5.34787	6.28338	5.70673	6.19063	3.8358	4.66576	4.99186	4.58967	2.05746
clstr_160362_280_17	0.00157671	3.33709	1.73859	up	8.49929	6.7607	TCAGAAGTTCAATAGGTCCATGAAGAGATTACTGAGTCTGCTAGGTCCTGCTGGTGCATA	NONHSAT194610.1	chr3	146744417	146746827	+	NONCODEv5	lncRNA	intergenic	NONHSAG085033.1		2			Detected	Detected	Detected	Detected	Detected	Detected	Detected	Detected	Detected	Detected	7.8618	8.04583	8.42819	8.0869	10.0737	6.83588	6.60273	6.09865	6.09352	8.17271
clstr_144896_14_17	0.0298404	3.33644	1.73831	up	4.99955	3.26124	CGAACAATGCTGGTTTCATGAAATGCAACCGAAGGCTGAACCAAGGCAGTGCAACTTAGA	ENST00000599172.2	chr9	129175807	129177575	+	GENCODE release 31	lncRNA		ENSG00000268050.2	AL158151.3	3	696		Detected	Not Detected	Detected	Detected	Detected	Detected	Not Detected	Not Detected	Not Detected	Detected	5.41657	3.2047	5.87361	4.35209	6.15076	4.28998	2.24613	2.99475	1.21871	5.5566
clstr_45429_777_16	0.0044364	3.33224	1.73649	up	12.1254	10.3889	TTGGGAAACTCATTTGGCCTCCCTGGTCCTCCGTTGGTTTCCTTAATAGAAAGTTAAGGG	lnc-WHRN-4:1	chr9	114549635	114552020	-	LNCipedia version 5.2	lncRNA	intergenic	lnc-WHRN-4		1			Detected	Detected	Detected	Detected	Detected	Detected	Detected	Detected	Detected	Detected	11.4497	11.5047	12.3122	11.8481	13.5124	9.93041	10.7528	10.239	10.0652	10.9573
clstr_208286_193_14	0.0473074	3.32742	1.7344	up	4.05789	2.32349	GGAGGAATCAGCAATTGGAATGAATTCTATTTGCCTTGAGCATATAGGGATAAACCTGCC	lnc-DUSP5-2:1	chr10	110525055	110525398	+	LNCipedia version 5.2	lncRNA	intergenic	lnc-DUSP5-2		1			Detected	Not Detected	Detected	Detected	Detected	Not Detected	Not Detected	Detected	Not Detected	Not Detected	3.4192	2.82369	5.14134	4.16777	4.73746	1.33535	2.36735	4.99034	0.965243	1.95915
clstr_10274_5161_8	0.0330934	3.32709	1.73426	up	7.92214	6.18787	GCAATGCTAGATTATAATTATTTGTCTAAGGTGGAGATTACCAGGGTAGACTCGCTCTGG	ENST00000649681.1	chr1	238480441	238486023	-	GENCODE release 31	lncRNA		ENSG00000215808.4	LINC01139	1	5583	339535	Detected	Detected	Detected	Detected	Detected	Detected	Detected	Detected	Detected	Detected	4.99471	6.61499	9.70241	9.4347	8.86388	4.6459	6.03962	7.04453	7.37378	5.83555
clstr_59919_1063_16	0.0268209	3.32648	1.734	up	3.52384	1.78985	ACCAACTGGTCAAGAATATCAGGTGACATGAGGCAGCCACGGAAGAAGAGGAAGTAATTG	lnc-NEDD9-3:1	chr6	11713675	11736714	-	LNCipedia version 5.2	lncRNA	intronic	lnc-NEDD9-3		5			Detected	Not Detected	Detected	Detected	Detected	Not Detected	Not Detected	Not Detected	Not Detected	Detected	2.97682	2.81948	3.62804	3.82555	4.36931	2.22236	0.890232	0.918145	0.926822	3.99168
clstr_103300_754_14	0.0327253	3.3263	1.73392	up	6.25699	4.52307	CAGGCCAGTTCTCTGACTAAGGTAACTGAACTTTAAGGTATTTCCCAATACCGTCTTACT	lnc-SPATA6L-5:1	chr9	4258129	4259207	-	LNCipedia version 5.2	lncRNA	intronic	lnc-SPATA6L-5		1			Detected	Detected	Detected	Detected	Detected	Detected	Detected	Not Detected	Detected	Detected	5.13439	6.3809	7.03509	5.60975	7.12483	4.9548	3.96528	3.68329	4.4429	5.56909
clstr_94567_1022_16	0.0357764	3.32346	1.73269	up	5.66638	3.93369	ACTTTGGTATCTGGATCACCCAGTGACACTTCCTGATCACGAGAAACTGTCAGACCAACA	ENST00000658271.1	chr1	213821938	213987509	-	GENCODE release 31	lncRNA		ENSG00000230461.9	PROX1-AS1	7	1206	100505832	Detected	Detected	Detected	Detected	Detected	Not Detected	Detected	Detected	Detected	Detected	2.93258	5.60256	7.82011	4.91659	7.06005	1.63456	4.87858	4.16669	4.19311	4.79551
clstr_125174_77_17	0.0480735	3.31069	1.72713	up	4.11068	2.38354	TTTATAAGCAGGTAGTGCCAAGGAATCCAATTAGATCAACAGGTACATGTGACAGGAATC	NONHSAT172221.1	chr15	56470908	56471753	.	NONCODEv5	lncRNA	intergenic	NONHSAG071126.1		1			Detected	Detected	Detected	Not Detected	Detected	Detected	Not Detected	Not Detected	Not Detected	Detected	5.16192	3.61293	4.82392	2.61038	4.34424	3.7853	1.52427	0.907522	2.15933	3.5413
clstr_124013_53_24	0.0337426	3.30696	1.72551	up	3.30255	1.57705	GTTGTGTACTTGTTGCACTTTATTCAGCAAATGTTTATTGTGCCCATGTTTGCAAGGCAC	NONHSAT201960.1	chr4	183828068	183828923	+	NONCODEv5	lncRNA	intergenic	NONHSAG089826.2		1			Detected	Detected	Detected	Not Detected	Detected	Not Detected	Not Detected	Not Detected	Not Detected	Not Detected	2.93949	3.63378	4.68977	2.47967	2.77006	2.71176	1.48675	1.16781	1.1638	1.3551
clstr_211121_223_78	0.00668025	3.29237	1.71912	up	6.65327	4.93414	CATCGAATGGAATCGTATGGAATCATCTAATGGACCCGAATGGAATCATCATCGAATTGA	MSTRG.34711.1	chr2	90396601	90396926	.	RefLnc 2017	lncRNA	intergenic	MSTRG.34711		1			Detected	Detected	Detected	Detected	Detected	Detected	Detected	Detected	Detected	Detected	6.56071	6.01319	7.25833	6.71403	6.72007	6.00269	4.35477	4.96114	4.27091	5.0812
clstr_105929_881_15	0.0305782	3.28591	1.71629	up	14.81	13.0938	ATGGAACCAAGTTTGAGTCTTGCCAGGTCAATACTTGGGTCCTGAGTATGGTGACTAGTA	NONHSAT150260.1	chr1	196677648	196701554	+	NONCODEv5	lncRNA	Exonic	NONHSAG003845.2		7			Detected	Detected	Detected	Detected	Detected	Detected	Detected	Detected	Detected	Detected	15.6336	13.5414	15.1697	14.7724	14.9331	13.6805	12.2905	12.0477	12.5169	14.9331
clstr_95739_667_18	0.00692625	3.27522	1.71159	up	5.06033	3.34874	AACCTGGACTGCTGAGCATCTCACACTTGGATGAGAGGACTACACTTTCTCTAACTGCAA	NONHSAT161378.1	chr11	89312074	89313263	.	NONCODEv5	lncRNA	intergenic	NONHSAG064180.1		1			Detected	Detected	Detected	Detected	Detected	Detected	Not Detected	Not Detected	Not Detected	Detected	4.90565	4.73543	4.97774	4.97016	5.71267	3.96342	2.867	2.67395	2.44999	4.78934
clstr_187517_27_18	0.0340995	3.27217	1.71025	up	5.45531	3.74506	CTTTCTATGCCTTTCAGTACTATCCTTCAGTTTGCTCTGATCAAGAATTGAAGAGATCCC	NONHSAT155693.1	chr10	76359555	76557360	+	NONCODEv5	lncRNA	intergenic	NONHSAG006279.2		3			Detected	Detected	Detected	Detected	Detected	Detected	Not Detected	Not Detected	Not Detected	Detected	5.69447	4.84499	5.9742	4.99431	5.76859	5.43172	3.19695	3.2109	1.92958	4.95618
clstr_114830_616_26	0.0291937	3.26215	1.70582	up	4.86168	3.15586	TGAGAAATGTCAGTGTTCTCTCAGCATCTGGGATGATAGGGAAATGAAGGTAGCACAGGG	lnc-ORMDL2-4:1	chr12	55848185	55849126	+	LNCipedia version 5.2	lncRNA	intergenic	lnc-ORMDL2-4		1			Detected	Detected	Detected	Detected	Detected	Not Detected	Not Detected	Not Detected	Not Detected	Not Detected	3.94932	3.75186	5.92096	5.25503	5.43125	2.99405	3.07955	3.90079	3.92072	1.8842
clstr_183550_300_20	0.0264232	3.25537	1.70282	up	9.72608	8.02326	TTCTGAAGACTAAGGCATGGACAGATCTCATTGGAAACCATCATTCAACCCACTGCAAAG	lnc-TGFBR2-1:2	chr3	30695516	30699260	+	LNCipedia version 5.2	lncRNA	intergenic	lnc-TGFBR2-1		2			Detected	Detected	Detected	Detected	Detected	Detected	Detected	Detected	Detected	Detected	9.06695	9.19414	11.0542	9.31836	9.99675	8.79317	7.47081	7.66917	7.69743	8.48575
clstr_208170_192_43	0.00713263	3.25533	1.7028	up	5.01898	3.31617	GTCATGCTGTCATTAAATAGGGTTGTTCTTCATTTAGTTAGAATCTGAGGCCAGGCATAG	lnc-PMFBP1-5:1	chr16	72274450	72274794	-	LNCipedia version 5.2	lncRNA	intergenic	lnc-PMFBP1-5		1			Detected	Detected	Detected	Detected	Detected	Detected	Not Detected	Not Detected	Not Detected	Detected	5.73355	4.43195	4.78294	4.64853	5.49791	4.80885	3.01425	2.2687	2.1567	4.33238
clstr_37430_1535_15	0.00227903	3.24686	1.69905	up	4.77623	3.07719	ATCCTGATCCTTAACAACTTCTACCCATCAGCCTTAATATTTGTGGATGATCCCTATCTG	MSTRG.6134.20	chr1	244306466	244325224	-	RefLnc 2017	lncRNA	intergenic	MSTRG.6134		2			Detected	Detected	Detected	Not Detected	Detected	Detected	Detected	Not Detected	Not Detected	Not Detected	6.67264	4.47016	5.89895	3.41717	3.42223	5.21261	3.42242	3.89717	0.946117	1.90762
A_22_P00013349	0.00443243	3.23428	1.69345	up	7.78056	6.08712	AGCGGGACTTAGACAATGGGGTTAGGCAGTCACATGTCTGCACGTGGAAACTTTCTGGGA	NR_121620	chr8	37406464	37493913	-	Refseq	lncRNA			LOC100507420		1663		Detected	Detected	Detected	Detected	Detected	Detected	Detected	Detected	Detected	Detected	8.50685	5.69575	7.92218	8.02063	8.7574	6.5733	5.16625	5.91185	6.11304	6.67114
clstr_213731_18_26	0.00972933	3.22918	1.69117	up	3.35563	1.66446	TACTGAGAGTATGAAATGTAGGAATGTAAGTAAACCATGAGCCTAAGCTCCTTGATTCCC	lnc-TLR2-2:1	chr4	153706846	153707153	+	LNCipedia version 5.2	lncRNA	intergenic	lnc-TLR2-2		1			Detected	Not Detected	Detected	Detected	Detected	Not Detected	Not Detected	Not Detected	Not Detected	Not Detected	4.03708	1.87721	3.49007	4.29577	3.07801	2.45302	0.984195	2.24667	1.26034	1.37807
clstr_81097_656_7	0.00659267	3.22571	1.68962	up	9.89769	8.20808	AGAAATGGCTTAGGTCTTGGCACTAGATACAATTGGGTTCAAACTTCGGCTCCACCAGTT	lnc-CFAP54-3:2	chr12	96238316	96241175	+	LNCipedia version 5.2	lncRNA	intronic	lnc-CFAP54-3		5			Detected	Detected	Detected	Detected	Detected	Detected	Detected	Detected	Detected	Detected	9.70183	8.94958	11.0438	8.96607	10.8272	8.75408	7.62265	8.17187	7.16949	9.3223
clstr_776_1262_20	0.000391755	3.22242	1.68814	up	6.35269	4.66455	TTTGGTTTGGTTAGTCAGAATCTTACCAGAAGTCTGTCCAGGTGATAGGTTAGTTGAGAG	ENST00000659886.1	chr6	21898648	22111148	+	GENCODE release 31	lncRNA		ENSG00000272168.8	CASC15	7	1361	401237	Detected	Detected	Detected	Detected	Detected	Detected	Detected	Detected	Not Detected	Detected	6.03403	5.67891	6.77044	5.68482	7.59527	4.92283	4.03105	4.8698	3.87095	5.62813
clstr_60285_1611_10	0.0254854	3.22233	1.6881	up	5.82372	4.13562	CATTTGAACTGTAAACCTAGCTAGTCGTTTGTATACAGAATGTTTGCGGGTATTGCTGAC	NONHSAT223153.1	chrX	3548761	3550674	-	NONCODEv5	lncRNA	intergenic	NONHSAG103660.1		1			Detected	Detected	Detected	Detected	Detected	Detected	Detected	Detected	Not Detected	Detected	5.07905	5.20116	5.74156	5.11391	7.98291	4.37209	4.07132	4.86197	2.11493	5.25777
clstr_155461_538_32	0.0335022	3.22054	1.6873	up	4.49824	2.81094	CTAAAGACAAGAAGTCCTGAGTTCTTGCCACTGAGTAGGCCAGGGTCATTTGTCCAGAAA	lnc-PNMA2-2:8	chr8	26508889	26512967	-	LNCipedia version 5.2	lncRNA	intronic	lnc-PNMA2-2		3			Detected	Not Detected	Detected	Detected	Detected	Detected	Detected	Not Detected	Not Detected	Detected	5.6427	3.17192	4.48494	3.83021	5.36146	3.20254	3.41414	2.86502	0.992282	3.58071
clstr_52798_838_7	0.00873349	3.21826	1.68628	up	6.4464	4.76012	AGCATTTCCAATTCGCTTAGATGACAGGCAACAGTCTGCAGAAGGGAGGTTCTAACGTCA	NONHSAT200602.1	chr4	152976152	152979662	-	NONCODEv5	lncRNA	intergenic	NONHSAG088606.1		2			Detected	Detected	Detected	Detected	Detected	Detected	Detected	Detected	Detected	Detected	5.73081	5.90947	7.4499	6.08468	7.05716	4.20781	5.42914	5.58141	4.16788	4.41437
clstr_361_4018_16	0.0240873	3.21532	1.68496	up	6.93931	5.25435	TGAGCTTCTATAAATCGCAGGTGGCTGCTGAGTAGTCCATGTTCAAACACGGCAAACCAA	ENST00000658565.1	chr10	5549646	5554313	-	GENCODE release 31	lncRNA		ENSG00000287566.1	AL732437.3	3	4216		Detected	Detected	Detected	Detected	Detected	Detected	Detected	Detected	Detected	Detected	5.45157	8.17972	8.14219	6.05872	6.86435	4.98027	5.19547	5.57676	5.1184	5.40083
clstr_2975_8889_10	0.0365302	3.21005	1.6826	up	4.85099	3.1684	AATAAGTTGGAGGAGATTCAATAGTGATAACAGCCGACATTCATCTAGTGCCTAGTATGG	lnc-LOX-4:12	chr5	122435283	122478881	-	LNCipedia version 5.2	lncRNA	antisense	lnc-LOX-4		3			Detected	Detected	Detected	Detected	Detected	Detected	Not Detected	Not Detected	Not Detected	Detected	3.42246	5.28442	5.89022	4.25777	5.4001	3.63461	3.16569	3.14388	1.69375	4.20406
A_21_P0012079	0.0144641	3.20887	1.68206	up	13.8659	12.1838	CAGTCTCTGTGTGTCTTAATCCCTTGTCCTTCATTAAAAGCAAAACTAAAGAAAACAGAA	NR_024373	chr2	111429309	111495161	-	Refseq	lncRNA			MIR4435-1HG		603		Detected	Detected	Detected	Detected	Detected	Detected	Detected	Detected	Detected	Detected	15.3297	12.7192	14.1085	13.029	14.1431	14.0131	11.506	10.9764	11.0768	13.3468
clstr_156537_321_26	0.0435256	3.20652	1.68101	up	7.05856	5.37755	AATATTCTGGCCTTCCTTAAGGAATCTATTTGTCCCAGTCTTTCTGAACTGTTGGCTTGC	NONHSAT152703.1	chr1	196465175	196492295	-	NONCODEv5	lncRNA	Exonic	NONHSAG058353.1		7			Detected	Detected	Detected	Detected	Detected	Detected	Detected	Detected	Detected	Detected	6.69774	6.63533	7.78611	6.68827	7.48533	5.3791	5.18301	4.26492	4.5576	7.50311
clstr_107849_231_17	0.00289121	3.19842	1.67736	up	7.83324	6.15587	TCAAGGTCCTCCTGTAAGTATCATAGTTGAGAGGGAGTAAGCATAGTTTCATGCTTACTC	NONHSAT183285.1	chr2	188993215	188994388	+	NONCODEv5	lncRNA	intergenic	NONHSAG078036.1		2			Detected	Detected	Detected	Detected	Detected	Detected	Detected	Detected	Detected	Detected	7.63892	6.96213	8.29578	7.07886	9.19049	6.24484	5.63268	5.91167	4.87869	8.11149
clstr_131142_319_14	0.0357886	3.19442	1.67555	up	6.98345	5.30789	AGCACAGCAGACAGTCTACCACGATGCTTGGATCTCACTACCAACAGAAATCTACCTCTA	ENST00000670381.1	chr10	75592644	75628120	+	GENCODE release 31	lncRNA		ENSG00000286715.1	AL589863.2	2	795		Detected	Detected	Detected	Detected	Detected	Detected	Detected	Detected	Detected	Detected	7.1916	5.57321	8.2355	6.166	7.75093	6.45606	4.62989	4.50595	4.47541	6.47215
clstr_136500_102_5	0.00306567	3.18794	1.67262	up	9.58612	7.9135	TTCCACCCTTCATGATGGACGCACTGATCAAGCTACATCACATTGTTGCCACGTATGAAC	lnc-GCG-2:2	chr2	162193559	162198842	-	LNCipedia version 5.2	lncRNA	intronic	lnc-GCG-2		3			Detected	Detected	Detected	Detected	Detected	Detected	Detected	Detected	Detected	Detected	8.26974	9.70253	9.80214	9.54886	10.6073	6.98859	8.06431	8.552	8.03275	7.92984
clstr_182309_51_24	0.00559057	3.17773	1.668	up	5.40576	3.73776	TGGTTTCTGAGCAGCTCTAAGTTCTGATAAAGGACACAAACACACCCATGCTACAGTGGC	MSTRG.19820.1	chr14	68246844	68247353	.	RefLnc 2017	lncRNA	intergenic	MSTRG.19820		1			Detected	Detected	Detected	Detected	Detected	Detected	Detected	Not Detected	Not Detected	Detected	6.43121	4.42731	5.32241	4.5155	6.33237	4.96805	3.85907	3.01359	2.57414	4.27396
clstr_189806_0_21	0.0236045	3.17228	1.66552	up	4.99036	3.32484	AATCTCATTCGAAGCCTCGGCAAGTTCTCTTGTAGCTACTGACAAGCTGATTCTAAAGTT	MSTRG.46674.1	chr4	4833787	4834252	.	RefLnc 2017	lncRNA	intergenic	MSTRG.46674		1			Detected	Detected	Detected	Detected	Detected	Detected	Not Detected	Not Detected	Not Detected	Detected	5.19121	3.84773	6.09627	4.92174	4.89485	4.15215	1.10205	3.49073	3.25824	4.62104
clstr_225657_146_24	0.0282015	3.16413	1.66181	up	9.11791	7.4561	CACCCACAGCACCTCATGGCATATATAGACCCTGACCTGTGAACAATTATTCTCACTCAG	NONHSAT195745.1	chr3	49626325	49626564	-	NONCODEv5	lncRNA	intergenic	NONHSAG085503.1		1			Detected	Detected	Detected	Detected	Detected	Detected	Detected	Detected	Detected	Detected	10.0139	8.34081	8.7595	8.60452	9.87083	6.83245	7.48927	6.61754	6.8385	9.50272
clstr_86178_1199_11	0.0356827	3.16276	1.66118	up	3.3836	1.72242	AATTGCTCCAGAACGGCAGAGTGCATATTACTGATCATTAACACGTGCCTAGGTGTGGTT	NONHSAT211127.1	chr6	126262844	126264192	.	NONCODEv5	lncRNA	intergenic	NONHSAG095712.1		1			Detected	Not Detected	Detected	Detected	Detected	Not Detected	Not Detected	Not Detected	Not Detected	Detected	3.04094	2.58393	4.12015	3.86551	3.30748	1.18187	2.00624	1.30411	1.09335	3.02654
clstr_25358_453_8	0.0413857	3.15404	1.6572	up	4.33909	2.68189	GGTAGAGGACACATAGTTACCACTGTCACTGGTAATCTACAGCTTGATGCGAAGTCATTC	ENST00000498714.1	chr3	71570255	71574457	-	GENCODE release 31	lncRNA	intronic	ENSG00000242094.1	FOXP1-IT1	2	3539		Detected	Detected	Detected	Not Detected	Detected	Not Detected	Not Detected	Not Detected	Not Detected	Detected	4.2634	3.9717	5.30433	3.35248	4.80353	3.03042	2.94361	1.73593	1.21448	4.48501
clstr_70749_97_12	0.0105278	3.14151	1.65146	up	4.35312	2.70166	TCACAGACGACTGAAGTGAGCTAACATGATTGTGGATATACCCATATTAATTCATACCGG	ENST00000603915.1	chr10	110910596	110912244	+	GENCODE release 31	lncRNA	antisense	ENSG00000270589.1	AL158163.1	1	1649		Detected	Detected	Detected	Detected	Detected	Detected	Not Detected	Not Detected	Not Detected	Detected	4.7216	3.822	4.8967	3.83337	4.4919	3.46563	2.27367	3.00406	0.959462	3.80547
A_22_P00018359	0.0395816	3.13899	1.6503	up	4.64512	2.99482	CTCTTATGTGTTCCTGTGTGGGAATAGCTTGAATTACTACATAAGTTCTCTGAGAATATT	NR_110214	chr2	185719874	185739093	-	Refseq	lncRNA			LOC101927196		1233		Detected	Detected	Detected	Detected	Detected	Detected	Not Detected	Not Detected	Not Detected	Detected	3.4159	4.3672	4.43195	4.31607	6.69449	3.22322	2.20261	1.14152	3.60294	4.80381
clstr_39158_1029_9	0.039261	3.1365	1.64916	up	5.17204	3.52288	GAGACACAGTCACGTACTATATGATTGCACTTACGTGAAATATCCACAAAGACGAATCCA	T326473	chr7	73822951	73825610	.	MiTranscriptome beta	lncRNA	intergenic	G076515	GBAT12	1	2659		Detected	Detected	Detected	Detected	Detected	Detected	Not Detected	Not Detected	Not Detected	Detected	5.59026	4.30168	5.43431	4.71115	5.82279	4.59398	2.87337	3.85798	1.00037	5.28872
clstr_144030_603_54	0.0241586	3.13576	1.64881	up	9.34954	7.70073	GGAGTATTTGTGTGGGAGGAAGTAGGCTAAGACTGCTGTTGAACTTGAAGCTAAACTTGA	NONHSAT183138.1	chr2	176174684	176179007	+	NONCODEv5	lncRNA	intergenic	NONHSAG029907.2		2			Detected	Detected	Detected	Detected	Detected	Detected	Detected	Detected	Detected	Detected	9.04597	7.43495	10.7772	8.73953	10.75	8.77775	6.57758	8.02138	6.43546	8.69147
A_21_P0001165	0.0332465	3.13478	1.64836	up	4.55159	2.90323	TGATGATCTGTACTGACACGCAGGGGAGGTGAGTTAATCAGAAACACACATTTACTGGCA	NR_046546	chr1	110208450	110209987	-	Refseq	lncRNA			KCNC4-AS1		1132		Detected	Not Detected	Detected	Detected	Detected	Detected	Not Detected	Not Detected	Not Detected	Not Detected	4.84886	3.12503	3.62941	5.29537	5.85931	3.37023	2.08426	3.33493	3.22998	2.49675
clstr_189769_384_22	0.0325753	3.13331	1.64769	up	5.9851	4.33741	CACATCACACCAAGTCAAGCAAGCACAATTATCATCAGAATCATGGGCCATTATTCCTGG	lnc-PPDPFL-1:1	chr8	49086320	49101080	+	LNCipedia version 5.2	lncRNA	intergenic	lnc-PPDPFL-1		2			Detected	Detected	Detected	Detected	Detected	Detected	Detected	Detected	Detected	Detected	4.317	7.20641	5.47386	6.81771	6.11052	4.12122	4.52569	4.7967	4.1706	4.07283
clstr_151569_406_14	0.0138065	3.13331	1.64769	up	5.18256	3.53488	CTTGTCTGAATTTCCTCGTGTTCACCACTTGTTACAGCAGTGATGTGATACTGAGGATGT	lnc-GAPVD1-6:1	chr9	125757594	125758244	+	LNCipedia version 5.2	lncRNA	intronic	lnc-GAPVD1-6		1			Detected	Detected	Detected	Detected	Detected	Detected	Not Detected	Not Detected	Not Detected	Detected	5.26131	4.42814	5.67733	4.21114	6.33489	4.84044	2.49285	2.88609	2.36865	5.08635
clstr_114659_703_10	0.00970099	3.13288	1.64749	up	6.09609	4.44861	CACCTCACGCAGCAGAACACTTGGGTATGAAGTAACTATCACTGTACTTTCGGTGAGCAA	NONHSAT201959.1	chr4	183817236	183818180	+	NONCODEv5	lncRNA	intergenic	NONHSAG089825.2		1			Detected	Detected	Detected	Detected	Detected	Detected	Detected	Detected	Detected	Detected	5.42045	5.76818	7.41859	5.3721	6.50115	4.59742	4.29241	4.47292	4.07099	4.8093
clstr_191289_211_25	0.0394859	3.13136	1.64679	up	12.0383	10.3915	CCTCCACTGTTTGACCAAATTCTCAGTGATAAATATGTGTGCAGATCCCTAGAAGAGAAA	lnc-CD101-1:1	chr1	116987040	116990350	+	LNCipedia version 5.2	lncRNA	intronic	lnc-CD101-1		2			Detected	Detected	Detected	Detected	Detected	Detected	Detected	Detected	Detected	Detected	10.6383	11.6601	12.6896	12.1351	13.0683	9.26912	10.4857	9.98647	9.13867	13.0775
clstr_132268_680_8	0.0277781	3.12746	1.64499	up	5.45949	3.8145	GCCTATCAGGGCCCTTGAGAATACGATCAAGTGGCAGAATTGCTTTGAGAATACGGATTT	NONHSAT180876.1	chr19	51536522	51537310	.	NONCODEv5	lncRNA	intergenic	NONHSAG076881.1		1			Detected	Detected	Detected	Detected	Detected	Detected	Not Detected	Not Detected	Not Detected	Detected	6.66771	4.68297	5.06084	5.23078	5.65516	5.85725	1.85995	3.02435	2.89763	5.43333
clstr_188667_198_96	0.000408399	3.12217	1.64255	up	7.58475	5.9422	CCTGGCTCTCCAGCATGTGGTCATTTGAATTGTACATGTTTCACTAGGATGCCTACAGAA	ENST00000436942.1	chr10	131095218	131095777	+	GENCODE release 31	lncRNA	antisense	ENSG00000230098.1	TCERG1L-AS1	2	472	101927489	Detected	Detected	Detected	Detected	Detected	Detected	Detected	Detected	Detected	Detected	7.49443	6.96795	7.16458	7.58805	8.70874	5.56365	5.47889	6.01649	5.62086	7.03111
clstr_182893_95_16	0.0257115	3.11916	1.64116	up	6.30444	4.66328	CTCAGAAGTGACAGCCCATTCCAACACCTTGGACATCAGATTCCTAAACGTCTGAATGTT	lnc-COL6A5-4:5	chr3	130273301	130273806	+	LNCipedia version 5.2	lncRNA	intergenic	lnc-COL6A5-4		1			Detected	Detected	Detected	Detected	Detected	Detected	Detected	Detected	Not Detected	Detected	6.91506	5.29958	6.67643	5.31344	7.3177	3.99306	4.51166	4.07861	4.01369	6.7194
clstr_829_14038_14	0.0140909	3.11599	1.63969	up	4.40575	2.76606	AGAGTTAAGGTCAAACAGACGAAAGCTAGTTAGTGGAGGGACTGGTATTCCAAGCCCATT	CASC15:47	chr6	21666444	22206433	+	LNCipedia version 5.2	lncRNA	intergenic	CASC15	CASC15	11		401237	Detected	Detected	Detected	Not Detected	Detected	Detected	Not Detected	Not Detected	Not Detected	Detected	3.54606	3.50954	5.52084	3.50454	5.94777	3.28131	1.88164	4.01476	0.970657	3.68192
clstr_5573_1180_17	0.0219811	3.1148	1.63914	up	5.78161	4.14247	GAGTAGCAGCTGATTCAGAGGGATTCCATAGAACTGCACAGGCTAGGTCTAGTCAGATAT	ENST00000371162.4	chr2	111237004	111239047	-	GENCODE release 31	lncRNA	intergenic	ENSG00000172965.16	MIR4435-2HG	1	2044	541471	Detected	Detected	Detected	Detected	Detected	Detected	Detected	Not Detected	Not Detected	Detected	6.58681	4.66796	6.3034	5.18374	6.16615	5.35609	3.75969	2.90472	4.0394	4.65247
clstr_60175_1553_10	0.019391	3.1141	1.63882	up	3.88237	2.24355	AGTGTATCCATGCACAAGATACATCGCCTGATGTAAGAATCCATAACTGCGTCCTGTTAA	lnc-LSM11-6:2	chr5	158424280	158464679	+	LNCipedia version 5.2	lncRNA	intergenic	lnc-LSM11-6		3			Detected	Detected	Detected	Not Detected	Detected	Not Detected	Not Detected	Not Detected	Not Detected	Not Detected	3.61715	3.86148	4.58261	3.12795	4.22267	2.77749	1.94956	2.98266	2.4066	1.10146
clstr_54203_15_7	0.00680486	3.11189	1.63779	up	3.53507	1.89728	CTCTTTCAGAAAGCGCTACTGCGGAGTGAACCGGTCCTTATATCTTAGTTTCGTGACTTT	ENST00000603175.1	chr2	74502595	74504677	+	GENCODE release 31	lncRNA		ENSG00000257702.3	LBX2-AS1	1	2083	151534	Detected	Not Detected	Detected	Detected	Detected	Not Detected	Not Detected	Not Detected	Not Detected	Not Detected	3.27568	2.96081	4.00555	3.96571	3.4676	2.70133	1.52531	1.65708	1.73265	1.87001
clstr_52172_644_22	0.0103965	3.10252	1.63344	up	7.57288	5.93944	TCTTAGAGTTCTTCCATCACACGGGAATTCTCAGCTCACCAAATCTGGGATTCCGCATCT	ENST00000499966.1	chr16	66408524	66412135	+	GENCODE release 31	lncRNA	intergenic	ENSG00000246898.1	LINC00920	2	2147	100505865	Detected	Detected	Detected	Detected	Detected	Detected	Detected	Detected	Detected	Detected	7.18303	6.83096	8.4688	7.41935	7.96224	6.48332	5.52329	5.91551	5.02754	6.74753
clstr_84246_1268_19	0.0328454	3.09685	1.6308	up	7.8995	6.2687	CTAAAGAGAGAGATGCAACCTACAAGGACTGAACCATGAGCCATTCTAAACTCATCCTAT	lnc-PRDM2-4:3	chr1	14380006	14381388	+	LNCipedia version 5.2	lncRNA	intronic	lnc-PRDM2-4		1			Detected	Detected	Detected	Detected	Detected	Detected	Detected	Detected	Detected	Detected	8.29198	5.47422	9.99166	7.20823	8.53143	7.71717	4.58426	7.06178	6.25408	5.72624
clstr_80231_224_21	0.0317171	3.09589	1.63035	up	6.30901	4.67866	TACAAGATGAAAGCAGCCTGAATCTCTGGTTCAACTGATAGCAGAGAGCCTATGCCAACC	ENST00000666628.1	chrX	36678678	36866689	-	GENCODE release 31	lncRNA		ENSG00000286475.1	AL592156.2	3	1459		Detected	Detected	Detected	Detected	Detected	Detected	Detected	Detected	Not Detected	Detected	5.96749	5.48557	6.71214	5.91031	7.46957	4.86922	5.23643	5.06657	4.06443	4.15664
A_32_P145010	0.00448014	3.09361	1.62929	up	7.61896	5.98967	ATGCCCCAACAGCAAGGTGCAGAAGGCATCCAGAAGCAAAGGAAACTGATGACCAGCGTC	NR_046273	chr17	63700338	63702685	+	Refseq	lncRNA			LOC729683		2348	729683	Detected	Detected	Detected	Detected	Detected	Detected	Detected	Detected	Detected	Detected	7.26941	6.68994	8.50939	7.2325	8.39357	6.42187	5.11305	6.15032	5.08033	7.1828
clstr_193044_361_17	0.006469	3.07975	1.62281	up	4.02651	2.4037	TGCAGAGTTGATTGACATTATCAAGCATCTCAACTCGATTGGCTCTAAATTTGGCAATGC	lnc-USP25-8:1	chr21	16360787	16370812	+	LNCipedia version 5.2	lncRNA	intergenic	lnc-USP25-8		4			Detected	Detected	Detected	Not Detected	Detected	Not Detected	Not Detected	Not Detected	Not Detected	Detected	3.72998	3.72375	5.206	2.52104	4.95176	1.64423	1.90638	3.02017	0.949036	4.49866
clstr_101872_931_23	0.0197104	3.07074	1.61859	up	6.30171	4.68312	TTAGGAGTCACACAATGTCAACTTGTCCCATTACTGCTGATGTTAATGTTTACCACTTGG	ENST00000641632.1	chr1	39804521	39809450	+	GENCODE release 31	lncRNA	intergenic	ENSG00000284719.1	AL033527.5	3	1098		Detected	Detected	Detected	Detected	Detected	Detected	Detected	Detected	Not Detected	Detected	5.08009	6.62632	6.57819	5.66653	7.55742	4.9893	4.24426	5.01801	4.10553	5.05851
A_24_P687326	0.0137173	3.06752	1.61707	up	7.15344	5.53637	GGAAAACGAGCTAATTCCGTGCCGATGGAGGTGTTGATGGATGTCCACCACTCTCCACTT	NR_024366	chr9	113112896	113119846	+	Refseq	lncRNA			FAM225A		5802	286333	Detected	Detected	Detected	Detected	Detected	Detected	Detected	Detected	Detected	Detected	6.97581	5.14444	7.88464	7.09453	8.66778	6.43308	4.30874	5.82232	4.70226	6.41543
clstr_48410_555_11	0.00933317	3.06162	1.6143	up	4.11286	2.49856	AGGTTAATGTCCTGTTAACGCTTATCCTGATTTGTGGAGGACACTTAAGCTGTCTAGGCC	ENST00000609881.1	chr1	185317779	185318530	+	GENCODE release 31	lncRNA	intergenic	ENSG00000273004.1	AL078644.2	1	752		Detected	Detected	Detected	Detected	Detected	Not Detected	Not Detected	Not Detected	Not Detected	Detected	4.87488	4.04475	3.67909	4.25981	3.70577	2.49778	1.82358	2.53897	2.46596	3.16653
clstr_46313_723_12	0.0224373	3.06114	1.61407	up	4.49382	2.87975	TGTGATATACCGATGATGCTATCAAGTCCTTAAACAAGTGCGTAAGAAGTCTTAGCAGAG	NONHSAT221715.1	chr9	27084950	27087301	.	NONCODEv5	lncRNA	intergenic	NONHSAG102616.1		1			Detected	Detected	Detected	Detected	Detected	Detected	Detected	Not Detected	Not Detected	Detected	5.44171	4.0252	4.87217	3.86609	4.26391	4.14521	3.47099	2.387	1.03092	3.36461
clstr_75917_476_8	0.0441903	3.05407	1.61073	up	7.09254	5.48181	CACTATTGGGCAACGTGTCGTCATTTAAATGGCGGAGTTCAGTGGTAGACTTTAGTTTAC	lnc-ABHD17B-6:1	chr9	71760958	71762502	-	LNCipedia version 5.2	lncRNA	intronic	lnc-ABHD17B-6		1			Detected	Detected	Detected	Detected	Detected	Detected	Detected	Detected	Detected	Detected	6.11446	5.95607	8.38388	7.07466	7.93364	5.84176	4.9774	5.27829	6.13171	5.17989
clstr_219286_90_30	0.0143396	3.04823	1.60797	up	9.97306	8.36509	AAACTCCCAGCCCAAAGGAGGGCATCCACAGTTTCCAGTGTTACTCAGGTAGAAGTTAAT	lnc-AUTS2-3:1	chr7	70837738	70838013	+	LNCipedia version 5.2	lncRNA	intergenic	lnc-AUTS2-3		1			Detected	Detected	Detected	Detected	Detected	Detected	Detected	Detected	Detected	Detected	11.6652	9.33882	9.35118	9.15116	10.359	8.77646	8.48938	7.88136	8.32851	8.34974
A_21_P0013364	0.0293479	3.04658	1.60719	up	4.4113	2.80411	TCTAGACAAGAAAGACTGGACCGGAAATGAGCTTCATGAATGTAACGAACTTGGAAAAAA	NR_034163	chr7	5121310	5144546	-	Refseq	lncRNA			ZNF890P		1614	645700	Detected	Detected	Detected	Detected	Detected	Detected	Not Detected	Not Detected	Not Detected	Detected	4.06594	3.724	4.96578	4.33957	4.96122	3.59893	2.26579	1.6264	2.59132	3.93812
clstr_55240_99_4	0.0402823	3.04174	1.6049	up	4.34209	2.73719	AAACGATCAAGGCCCAAAGATGGTTTACGTGGCGTTGTGGATGTTATCACCGTTGTTTGG	lnc-KHDC1-1:3	chr6	73274139	73310143	-	LNCipedia version 5.2	lncRNA	intronic	lnc-KHDC1-1		3			Detected	Detected	Detected	Not Detected	Detected	Not Detected	Not Detected	Not Detected	Not Detected	Detected	4.7375	4.07347	4.11231	3.6432	5.14397	1.60033	3.09471	3.50556	0.988224	4.49713
clstr_114354_782_4	0.00358078	3.03914	1.60366	up	6.74966	5.146	TTCCATTGGACGATCTCTTGTAACAGATGTTGTTACAGTAACACGTGAGTTCGCTCAAAT	ENST00000607830.1	chr5	43033716	43034635	+	GENCODE release 31	lncRNA	intergenic	ENSG00000272382.1	AC025171.5	1	920		Detected	Detected	Detected	Detected	Detected	Detected	Detected	Detected	Detected	Detected	7.37249	5.8132	7.46063	6.18589	6.91608	6.08047	3.59005	5.27417	4.75368	6.0316
clstr_119442_651_6	0.0136233	3.0388	1.6035	up	7.35046	5.74696	TTGCAGAGACGAACTCCGCACCAACCTTCACGTGTCTCCACGACCTAGTTAATCAATTTA	ENST00000670014.1	chr2	162074857	162077911	+	GENCODE release 31	lncRNA		ENSG00000230918.2	AC008063.1	3	895		Detected	Detected	Detected	Detected	Detected	Detected	Detected	Detected	Detected	Detected	5.5015	7.06962	8.70359	7.77084	7.70676	5.3085	5.56934	6.40869	5.96806	5.48021
clstr_6145_1410_10	0.0308942	3.03691	1.6026	up	5.45068	3.84808	GGGCTATTCGGTTTACAGATTTGAAGTTAGCCTATTCCACATATCGGAGAAAGGTATAGG	lnc-CD40LG-2:12	chrX	136909443	136999897	+	LNCipedia version 5.2	lncRNA	intergenic	lnc-CD40LG-2		5			Detected	Detected	Detected	Detected	Detected	Detected	Detected	Not Detected	Not Detected	Detected	5.57067	5.27731	5.90901	4.96053	5.53588	4.50191	3.93561	2.6937	2.8934	5.21577
clstr_232793_51_20	0.00443927	3.03154	1.60005	up	9.95557	8.35552	CATAATTCTTCCAGACCCACTGGCCCTGTTGGTGTCTCAGATTGGCCATTTACACAGTTT	NONHSAT169504.1	chr14	75417922	75418364	-	NONCODEv5	lncRNA	intergenic	NONHSAG069317.1		2			Detected	Detected	Detected	Detected	Detected	Detected	Detected	Detected	Detected	Detected	9.05762	9.34118	10.3488	9.67236	11.3579	8.09553	8.38531	8.36877	7.90164	9.02634
A_21_P0010872	0.0113398	3.03041	1.59951	up	5.67536	4.07585	GGAAAAACTCCCAGGTATCCCAAAGAGAGGCAGCAGATACAAGAAACAAGGAGATTCAAA	NR_103827	chr10	46219025	46269608	-	Refseq	lncRNA			ANTXRLP1		1165	100996567	Detected	Detected	Detected	Detected	Detected	Detected	Detected	Detected	Not Detected	Detected	5.67439	4.14431	7.16793	4.83379	6.55639	4.21636	3.45885	4.27779	3.506	4.92025
clstr_212929_171_14	0.0194634	3.02715	1.59796	up	3.37023	1.77226	AAAGACCTTCATAGTGCTTCCGAATTCTGACTTACCTTAGGCAAGTGCCTGAACCAATGG	ENST00000535528.1	chr12	13526854	13530875	+	GENCODE release 31	lncRNA	antisense	ENSG00000256306.1	AC007527.1	2	313		Not Detected	Detected	Detected	Detected	Detected	Not Detected	Not Detected	Not Detected	Not Detected	Not Detected	2.75896	3.94544	3.29817	3.80322	3.04535	2.1997	1.87396	2.44026	0.891324	1.45608
A_21_P0000403	0.0141556	3.02494	1.5969	up	4.85082	3.25392	TGTCCACTGGTGGCGTATAAATCATATTTGGTGAATATATGTCTGGAACTCTGAGGTCCA	NR_003198	chr14	100957166	100957236	+	Refseq	lncRNA			SNORD114-6		71	767582	Detected	Detected	Detected	Detected	Detected	Not Detected	Detected	Not Detected	Not Detected	Detected	3.49215	5.17008	3.88476	5.27869	6.42844	0.943309	4.12597	3.23495	3.99499	3.97037
clstr_128887_296_12	0.000774839	3.02302	1.59599	up	5.98783	4.39184	CATTGGTAGTTGCAACCAGACTAGAGTCAACATTGAGAAACCAATAGAACCACTAACTTG	ENST00000608775.1	chr2	176611437	176612249	-	GENCODE release 31	lncRNA	intergenic	ENSG00000272551.1	AC017048.3	1	813		Detected	Detected	Detected	Detected	Detected	Detected	Detected	Detected	Not Detected	Detected	6.05341	5.40941	6.11935	5.45218	6.90482	4.69126	3.39248	4.99359	3.48163	5.40026
clstr_200763_196_22	0.0137158	3.02298	1.59597	up	4.83034	3.23437	AAGCTTTCAGGTCAAGCCACAGTGAAATCTCTGCTGCATAGTTGGTCACATGGAGGACAT	ENST00000558258.1	chr15	47525169	47527756	+	GENCODE release 31	lncRNA	intronic	ENSG00000259740.1	AC009558.2	2	396		Detected	Detected	Detected	Detected	Detected	Detected	Not Detected	Not Detected	Not Detected	Detected	4.26983	4.80323	5.66179	4.76512	4.65171	3.38381	2.56153	3.24653	2.83496	4.145
clstr_173218_270_6	0.0149324	3.01916	1.59415	up	7.67694	6.08279	AGAAACCATACGTCTGTGAGCACGAAGGTTGCAACAAGGCTTTCTCAAATGCCTCTGATC	lnc-INHBA-3:1	chr7	41972440	41977922	-	LNCipedia version 5.2	lncRNA	intronic	lnc-INHBA-3		2			Detected	Detected	Detected	Detected	Detected	Detected	Detected	Detected	Detected	Detected	7.37629	6.89299	8.161	7.86934	8.08506	6.82682	5.70859	5.61369	5.41638	6.84847
A_22_P00023623	0.00790928	3.01862	1.59389	up	5.85085	4.25697	GAGCCTTCTACTCTCAGGGATTCCAAAGCATTTGATAAACTCTTTCTTTGTTCCATTGTT	NR_109894	chr5	168229583	168232372	-	Refseq	lncRNA			CTB-178M22.2		518	101927862	Detected	Detected	Detected	Detected	Detected	Detected	Detected	Not Detected	Not Detected	Detected	5.69285	6.77235	5.52546	5.50346	5.76015	4.54303	4.15541	3.6741	3.86087	5.05142
clstr_98460_968_103	0.0260193	3.01823	1.5937	up	9.73381	8.1401	CAGACTGTCTCAAATAAATAAATATGAGATAATGCAGTCGGGAGAAGGGAGGGAGAGAAT	NONHSAT174831.1	chr17	7580539	7582110	+	NONCODEv5	lncRNA	intergenic	NONHSAG072927.1		3			Detected	Detected	Detected	Detected	Detected	Detected	Detected	Detected	Detected	Detected	9.96285	8.41428	10.8386	9.34612	10.1072	10.1332	6.73329	8.3192	7.32411	8.1907
clstr_205828_258_15	0.00818767	3.0164	1.59283	up	11.1023	9.50947	AAATTCTTACACCAGGAGAGGATGGATGTTTGCGAAACTCATCTTCACTGGCACACCGTC	lnc-ATP5PF-3:1	chr21	26051160	26068338	-	LNCipedia version 5.2	lncRNA	intronic	lnc-ATP5PF-3		3			Detected	Detected	Detected	Detected	Detected	Detected	Detected	Detected	Detected	Detected	11.0298	9.91864	11.9114	10.6664	11.9853	9.70137	9.02243	9.1058	9.0032	10.7145
clstr_12258_2599_11	0.0313604	3.01603	1.59265	up	7.89154	6.29889	CTCTCTTGCACAAAGGCTTCGTTCTGATTAATGGCACTCATGTCTTGGAGGCATGGATTG	NONHSAT158309.1	chr10	75466212	75471492	.	NONCODEv5	lncRNA	intergenic	NONHSAG062211.1		1			Detected	Detected	Detected	Detected	Detected	Detected	Detected	Detected	Detected	Detected	8.01138	6.74954	8.98819	6.78621	8.92237	7.90204	5.65131	6.15712	4.29962	7.48436
clstr_22453_993_9	0.0495578	3.01028	1.5899	up	3.4747	1.88481	CGGAAGAAGCGATGGAGACGGTCTTTACGACCTAAGAACAGAAAGAGTTTCTTATACACA	ENST00000667851.1	chr22	49047491	49052549	-	GENCODE release 31	lncRNA		ENSG00000286381.1	AL078622.1	3	3805		Detected	Detected	Detected	Not Detected	Detected	Detected	Not Detected	Not Detected	Not Detected	Not Detected	5.1073	4.37392	3.56832	1.10699	3.21698	3.58318	1.00056	1.44176	1.1459	2.25264
A_23_P91636	0.0189431	3.00921	1.58939	up	7.27306	5.68367	ATTCCCAACGTTGCTCATCAAATTATGACCATAAATTTCCAGGATCAGACTAACGGCTAA	NR_003714	chr22	24251621	24265524	+	Refseq	lncRNA			POM121L9P		5224	29774	Detected	Detected	Detected	Detected	Detected	Detected	Detected	Detected	Detected	Detected	8.01058	6.01115	8.506	6.1813	7.65628	6.78037	5.49901	5.43827	4.66273	6.038
clstr_15787_1478_16	0.0463194	3.0078	1.58871	up	4.78652	3.19781	TGTGTGCATATACTACATTCACGTGTGAGTGTGCAAATGCGAGTGTGTCTGTAGGTCTGG	T129768	chr16	29227934	29232763	-	MiTranscriptome beta	lncRNA	intergenic	G030410	CAT1840.1	3	4631		Detected	Detected	Detected	Not Detected	Detected	Detected	Not Detected	Not Detected	Not Detected	Detected	4.60594	4.0188	5.6911	3.70974	5.90701	4.28407	2.2993	2.36744	3.25605	3.78219
clstr_80801_914_20	0.0320214	3.00488	1.58731	up	4.30579	2.71848	TTAGAGACATTTACAGGTCACTCAGGGAGTATGAAGGAGGCAAACACTTTGGCTCTCTTA	lnc-SCRN3-7:1	chr2	174555497	174556944	+	LNCipedia version 5.2	lncRNA	intergenic	lnc-SCRN3-7		1			Detected	Detected	Detected	Detected	Detected	Detected	Not Detected	Not Detected	Not Detected	Detected	3.6913	3.86581	3.82794	4.94398	5.19992	3.18214	2.53253	1.61032	1.78837	4.47906
clstr_59613_258_18	0.0373108	3.00333	1.58656	up	6.48555	4.89899	CCATTCAGCTTTCACAGGCCTCTAAATAGCACAGGTGTTAGAATTACTAAGGATAACGAT	ENST00000603682.1	chr6	112217640	112219570	-	GENCODE release 31	lncRNA	intronic	ENSG00000270661.1	Z99289.2	1	1931		Detected	Detected	Detected	Detected	Detected	Detected	Detected	Detected	Not Detected	Detected	6.29489	4.66844	8.38948	5.85663	7.21832	6.0006	3.31804	5.50894	3.17415	6.49321
clstr_68813_436_12	0.0483534	2.99108	1.58067	up	9.94547	8.3648	GGTGACTTGCACATGAGTTAGCCTCATTAAGTCCTGGACGAATGGCAAATGCTATAATTT	NONHSAT201980.1	chr4	186846030	186847730	.	NONCODEv5	lncRNA	intergenic	NONHSAG089846.1		1			Detected	Detected	Detected	Detected	Detected	Detected	Detected	Detected	Detected	Detected	10.5689	8.67693	10.8151	8.94141	10.725	9.13553	7.78223	7.62851	6.53014	10.7476
clstr_166582_0_11	0.043113	2.99079	1.58053	up	6.42299	4.84246	AAATCATGATGAGCTTCAACCATGGCCACTGACGAAACCTCAGGCATTTCGGCTGGTATT	lnc-GALNT3-1:3	chr2	165832888	165846197	-	LNCipedia version 5.2	lncRNA	intergenic	lnc-GALNT3-1		2			Detected	Detected	Detected	Detected	Detected	Detected	Detected	Not Detected	Not Detected	Detected	7.23098	6.27784	6.58798	5.24605	6.77209	6.39871	5.38797	3.34269	2.77504	6.30789
clstr_208080_0_12	0.0159436	2.97978	1.57521	up	4.30504	2.72983	GTTTCTATTCTAGACCATGCGGGAGGATAGGAGCATATGGACAGTAAACAAGGCGACTTC	NONHSAT179394.1	chr19	6068367	6077147	+	NONCODEv5	lncRNA	intergenic	NONHSAG075951.2		3			Detected	Not Detected	Detected	Detected	Detected	Not Detected	Not Detected	Not Detected	Not Detected	Detected	3.45534	2.55516	5.3865	4.60673	5.52145	1.89766	1.60189	3.6736	1.65192	4.82408
clstr_126431_53_14	0.0478028	2.96947	1.5702	up	5.22735	3.65715	GAAGTCATGGGATCTGACAGTGTGGACAGTTAAGTGGGTCAGCACTTCTGTTGAGTCTAT	lnc-NR4A2-8:1	chr2	156033247	156034080	-	LNCipedia version 5.2	lncRNA	intergenic	lnc-NR4A2-8		1			Detected	Detected	Detected	Detected	Detected	Detected	Detected	Not Detected	Detected	Not Detected	5.25838	4.8087	5.76057	4.91489	5.39421	4.70221	3.58631	3.82043	4.3354	1.84138
A_24_P273143	0.0163604	2.96599	1.56851	up	12.1735	10.6049	ACAGGAAGCTCTATGACACACTTGATCGAATATGACAGACACCGAAAATCACGACTCAGC	NR_024204	chr2	87455427	87521518	+	Refseq	lncRNA			LINC00152		852		Detected	Detected	Detected	Detected	Detected	Detected	Detected	Detected	Detected	Detected	13.832	11.1055	12.1876	11.2106	12.5316	12.6361	9.81243	9.2884	9.31882	11.969
clstr_148981_473_7	0.0369639	2.96122	1.56619	up	6.50556	4.93936	TCAGGGTTGCGTTATCACTGAGGCTAGCTGGGAAAGTAGATCAGCCCATTAGTCTGATAA	ENST00000614612.1	chr13	106506046	106506713	-	GENCODE release 31	lncRNA	intronic	ENSG00000274204.1	AL138689.1	1	668		Detected	Detected	Detected	Detected	Detected	Detected	Detected	Detected	Detected	Detected	5.53607	5.64959	8.35618	5.27858	7.70737	5.30474	3.95296	5.29015	4.59579	5.55316
clstr_9687_5469_16	0.0253753	2.96101	1.56609	up	5.5472	3.98111	TCTGGCAGGAATACCACAGAAACGATGCGACATTCTTCTCAGTGTACCATATTAGGAGTC	lnc-PPIE-1:6	chr1	39799441	39809686	+	LNCipedia version 5.2	lncRNA	intergenic	lnc-PPIE-1		4			Detected	Detected	Detected	Detected	Detected	Detected	Detected	Not Detected	Detected	Detected	4.15353	5.96149	5.82763	4.94746	6.84588	3.94123	3.78555	3.68374	4.16449	4.33055
clstr_27028_608_8	0.016348	2.96065	1.56592	up	4.34421	2.7783	TTAGTGAACATCTTGTTGCCGTCCTAGGCTCGAATAGACTGTCCCTAAACACTCTGTTCC	ENST00000654868.1	chr14	61535385	61543499	-	GENCODE release 31	lncRNA		ENSG00000258926.2	AL355916.2	2	3399		Detected	Detected	Detected	Detected	Detected	Detected	Detected	Not Detected	Not Detected	Detected	3.98724	4.13083	5.49344	4.0711	4.03845	3.05375	3.43026	3.16447	1.39992	2.84309
clstr_132367_378_35	0.0108082	2.95994	1.56557	up	5.81063	4.24506	TAGAGAGAGGGTAAGTAACTTAAGGTTACAGAGCTGGTAAGTGGTAGAGCTGAGGCTCAG	NONHSAT180206.1	chr19	16071212	16086058	-	NONCODEv5	lncRNA	intergenic	NONHSAG076406.1		2			Detected	Detected	Detected	Detected	Detected	Detected	Not Detected	Detected	Not Detected	Detected	6.86346	4.21632	6.8422	4.85995	6.27123	5.45203	1.85851	4.49924	3.71809	5.69744
clstr_50829_667_13	0.0210529	2.95772	1.56449	up	6.32442	4.75993	TTTGCATATGAGGGAGTTACCCAGGTTATGTGCTAGTCATCCTGGTTATGTGCTAATAAT	lnc-IPCEF1-6:1	chr6	154397327	154404179	-	LNCipedia version 5.2	lncRNA	intronic	lnc-IPCEF1-6		6			Detected	Detected	Detected	Detected	Detected	Detected	Detected	Detected	Detected	Detected	5.59205	6.21097	6.72309	6.57652	6.51948	4.33104	4.85678	4.20406	4.12468	6.28311
clstr_169003_308_18	0.0115647	2.95312	1.56224	up	9.09113	7.52889	GGGCTTAAATGGTACAATGGAGACAGTCATGTGCAATGCTTAAGATGGTCTGACAGGGTC	lnc-GPR65-18:1	chr14	85623690	85626228	+	LNCipedia version 5.2	lncRNA	intronic	lnc-GPR65-18		2			Detected	Detected	Detected	Detected	Detected	Detected	Detected	Detected	Detected	Detected	8.42641	8.36102	9.92932	8.52125	10.2176	6.91069	7.68451	8.06476	7.48927	7.4952
clstr_136665_255_22	0.0430638	2.95164	1.56152	up	8.89923	7.33771	TTCTGTTGTGGACCCAATTCACTATCCAAGACTCTTCATAAACTGAGTAACCAGAACAAC	lnc-GRM5-1:3	chr11	89326361	89336083	-	LNCipedia version 5.2	lncRNA	intronic	lnc-GRM5-1		2			Detected	Detected	Detected	Detected	Detected	Detected	Detected	Detected	Detected	Detected	8.54694	8.62211	8.30953	9.63261	9.38494	8.18324	6.13051	7.18611	6.50115	8.68756
A_33_P3308872	0.0157384	2.94757	1.55953	up	6.48273	4.9232	TTCCAATACCTCCACACAGGACACTAGAGTAAGAATCCTTCACAGTTAGAACGCAGTGCT	NR_024591	chr22	22631557	22644541	-	Refseq	lncRNA			POM121L1P		3995	25812	Detected	Detected	Detected	Detected	Detected	Detected	Detected	Detected	Not Detected	Detected	7.17381	5.03396	7.80051	5.35389	7.05147	5.98934	4.66483	5.09276	3.45841	5.41064
clstr_54094_1997_29	0.0128507	2.9474	1.55944	up	11.2024	9.64292	CACTGCCTCCTTGATGAGGACCAAGGGTCAATAAATGTTTGCTGAATTCCTTTGCCTCTG	ENST00000606034.1	chr1	995966	998051	-	GENCODE release 31	lncRNA		ENSG00000272512.1	AL645608.7	1	2086		Detected	Detected	Detected	Detected	Detected	Detected	Detected	Detected	Detected	Detected	12.1876	10.8842	11.0975	9.64531	12.1973	9.69954	9.4806	9.02092	8.15216	11.8614
clstr_139516_238_18	0.019484	2.94645	1.55898	up	6.02346	4.46449	GCCATTGGAAAGAAGCAGCTATAATCTTGACCCTGACCATAACTGGATTATGATGAAGAT	lnc-CISH-4:1	chr3	50876712	50877657	-	LNCipedia version 5.2	lncRNA	antisense	lnc-CISH-4		2			Detected	Detected	Detected	Detected	Detected	Detected	Detected	Not Detected	Not Detected	Detected	6.88534	5.4234	5.74283	5.40587	6.65988	4.41767	4.24515	3.53314	3.62433	6.50214
clstr_85393_839_15	0.0308988	2.94458	1.55806	up	5.66188	4.10381	CCTGGGAGATTGTAGCCCAAGACCAATAACTCACTTGTGTCTGTACAGCTGTTATATGCT	NONHSAT158317.1	chr10	75567996	75569358	.	NONCODEv5	lncRNA	intergenic	NONHSAG062219.1		1			Detected	Detected	Detected	Detected	Detected	Detected	Not Detected	Not Detected	Not Detected	Detected	5.83405	4.60451	6.59698	4.7601	6.51374	5.65091	2.99278	3.42262	3.37928	5.07347
clstr_204379_285_25	0.00999235	2.94341	1.55749	up	8.12376	6.56627	AGGCCAAGTCAAGAGGCTCCCTGGTGGATTTCATTAAACGGTTTCCATGCATCTTTCTGA	lnc-C3orf36-1:1	chr3	133948654	133949216	-	LNCipedia version 5.2	lncRNA	intronic	lnc-C3orf36-1		2			Detected	Detected	Detected	Detected	Detected	Detected	Detected	Detected	Detected	Detected	7.13876	7.1231	8.72573	8.53251	9.0987	6.53652	6.23869	6.47027	6.47646	7.10942
clstr_228765_72_37	0.0386168	2.94106	1.55634	up	4.29859	2.74226	TACTAAAGAGGAAATGCAGGTGATGAACAGCAGAGACCCAATCATCATGGAAGCAGCCCA	NONHSAT182152.1	chr2	88830228	88831359	+	NONCODEv5	lncRNA	intergenic	NONHSAG077534.1		2			Detected	Detected	Detected	Detected	Detected	Detected	Not Detected	Not Detected	Not Detected	Detected	3.38782	3.85689	4.53414	4.61522	5.0989	3.74457	1.42048	2.38408	2.4044	3.75777
clstr_119185_189_12	0.0217869	2.94058	1.5561	up	8.68645	7.13035	TTATGCTATTGGACTTGTGATGCGACTTTGCCAATCCGTATCTCTCCTGGAACTGCTGCA	NONHSAT220556.1	chr9	21006960	21031618	-	NONCODEv5	lncRNA	intergenic	NONHSAG051875.2		8			Detected	Detected	Detected	Detected	Detected	Detected	Detected	Detected	Detected	Detected	10.5629	7.46407	7.80931	8.85678	8.73915	8.06828	6.57703	7.57076	6.88407	6.55161
clstr_11415_456_19	0.00409439	2.93913	1.55539	up	6.87527	5.31988	ATGGCCTGCTCTCAGCAGTTTGATCGATGGACTAAGGAGATCACTCCTATGAGAGTGAAA	ENST00000568031.1	chr16	88177298	88178610	-	GENCODE release 31	lncRNA	intergenic	ENSG00000261327.5	AC134312.5	1	1313		Detected	Detected	Detected	Detected	Detected	Detected	Detected	Detected	Detected	Detected	6.67829	5.64236	7.48525	6.87503	7.69543	5.36077	4.83998	5.48641	5.50063	5.41161
clstr_79603_121_10	0.032019	2.93836	1.55501	up	5.88351	4.32849	TGACCTCATGGGTTCGCTATTCTTATGTAACACTTAGGAAGAGCAGAGACCCACGCGATT	lnc-CXCL12-1:1	chr10	44292098	44294180	-	LNCipedia version 5.2	lncRNA	antisense	lnc-CXCL12-1		3			Detected	Detected	Detected	Detected	Detected	Detected	Detected	Not Detected	Not Detected	Detected	6.13687	5.30138	7.06601	4.91721	5.99605	5.44275	4.36201	3.65501	3.58871	4.59398
clstr_210148_110_10	0.0311757	2.93832	1.55499	up	9.59851	8.04352	TAACATGTAAAGCTCTCAATAGAGTGCCTGGGTCACATGAACCGCTCCACCAATCTTAGC	lnc-HEYL-2:1	chr1	39622339	39622670	-	LNCipedia version 5.2	lncRNA	intergenic	lnc-HEYL-2		1			Detected	Detected	Detected	Detected	Detected	Detected	Detected	Detected	Detected	Detected	10.4733	8.78059	10.1343	8.72912	9.8752	7.59949	8.32131	7.74179	7.28279	9.2722
clstr_203788_169_26	0.015369	2.93385	1.55279	up	5.69747	4.14467	TGCCCTCAGTGCACTTACAGTCTGGAAGCAATTAAACATTCCTCTGGCAGCAATATTTCT	MSTRG.30119.29	chr18	69170985	69207067	+	RefLnc 2017	lncRNA	intergenic	MSTRG.30119		2			Detected	Detected	Detected	Detected	Detected	Detected	Not Detected	Detected	Not Detected	Detected	6.91242	4.26572	7.07917	4.08315	6.14689	4.9339	2.79559	4.32219	3.08862	5.58307
clstr_107447_328_10	0.0280139	2.92921	1.55051	up	4.34118	2.79066	TCCAAGCAATTGGACGGATCCTCGCAATAACCCACTGAGGTATCCCTTAGAATCAGCTTT	lnc-RIPOR2-5:1	chr6	25122934	25150149	-	LNCipedia version 5.2	lncRNA	intergenic	lnc-RIPOR2-5		3			Detected	Not Detected	Detected	Detected	Detected	Detected	Not Detected	Not Detected	Not Detected	Detected	4.85597	3.30608	4.50793	4.61922	4.41668	4.26572	1.22785	1.99898	2.33835	4.12243
clstr_127454_647_15	0.00980392	2.92746	1.54965	up	6.45296	4.90331	AATATAAAGTTTCCTGCCTTCTGATGGACAAAGGAAGCGGCGATGGCCAGAATTTGCAGG	ENST00000608917.1	chr1	186680622	186681446	+	GENCODE release 31	lncRNA	intergenic	ENSG00000273129.1	PACERR	1	825	103752588	Detected	Detected	Detected	Detected	Detected	Detected	Detected	Detected	Not Detected	Detected	5.38173	5.43253	8.03909	5.75322	7.65824	4.38541	4.54623	5.39336	3.76569	6.42586
clstr_60145_1017_15	0.0308766	2.92434	1.54811	up	8.01738	6.46927	TATGAGTTTGACTGCTGTCCCACATCTACCTATGTGGTCGTAGTGCTGTAGTCACTGTTG	ENST00000561507.1	chr3	30697661	30699576	+	GENCODE release 31	lncRNA	intergenic	ENSG00000261468.1	AC096921.2	1	1916		Detected	Detected	Detected	Detected	Detected	Detected	Detected	Detected	Detected	Detected	7.41672	7.51828	9.33394	7.67087	8.14709	7.21523	6.03328	6.16144	6.15299	6.7834
clstr_148218_574_16	0.00908513	2.92053	1.54623	up	4.92858	3.38235	AGGAATTGGCTTCTAGTCAATGCTTTGTCAAATACCAGTCTTGGGACATTAGATGAAGCT	ENST00000518552.2	chr8	55893595	55895739	+	GENCODE release 31	lncRNA	intronic	ENSG00000254325.2	AC018607.1	2	673		Detected	Not Detected	Detected	Detected	Detected	Detected	Not Detected	Detected	Not Detected	Detected	5.5842	2.40413	7.00901	3.99734	5.64823	4.77541	0.999601	5.36472	1.26806	4.50398
clstr_182499_376_10	0.0247903	2.90865	1.54035	up	4.77824	3.2379	AAGAATGCTGCTTTGCATGGACAAACCTGAGTTCGATTCCCAGCGCTGTTTATCGGATGT	ENST00000565822.1	chr16	86646301	86668923	+	GENCODE release 31	lncRNA	intergenic	ENSG00000261161.1	AC009154.1	3	508		Detected	Detected	Detected	Not Detected	Detected	Not Detected	Detected	Not Detected	Not Detected	Detected	4.57593	4.26206	5.58753	3.64973	5.81596	2.78848	3.31559	2.42443	2.78066	4.88032
clstr_215599_201_20	0.0105647	2.9038	1.53794	up	4.0606	2.52266	GGGTGTAAAGTTCAGTCTACAGTGTTCATTCTTAGTCACCTAACTGTAGCCAACTCCCTT	NONHSAT214738.1	chr7	64475486	64475783	.	NONCODEv5	lncRNA	intergenic	NONHSAG098007.1		1			Detected	Detected	Detected	Not Detected	Detected	Not Detected	Not Detected	Not Detected	Not Detected	Detected	4.61747	3.67732	4.5106	3.52028	3.97734	2.81757	2.32348	2.95248	0.983527	3.53624
clstr_128849_696_6	0.0373595	2.90189	1.53699	up	6.33832	4.80133	TGAGTTAATGTATCGTACCATTCGTGTGAACAAGAGAGTGGCCAAACACGTAGCCTGTTT	NONHSAT209822.1	chr6	143433696	143441861	-	NONCODEv5	lncRNA	intergenic	NONHSAG094547.1		3			Detected	Detected	Detected	Detected	Detected	Detected	Detected	Detected	Not Detected	Detected	7.03142	5.83734	6.94206	5.78607	6.09471	5.52221	4.47278	5.30458	2.62228	6.08477
clstr_162415_481_19	0.020198	2.89705	1.53458	up	5.71739	4.1828	AAAGCCACACACCATAGCTCAGGATAACAAGGGCTGAGATGCGTTTGGACAATGAGAAGA	ENST00000665037.1	chr11	65487884	65488896	+	GENCODE release 31	lncRNA		ENSG00000286756.1	AP000769.4	2	585		Detected	Detected	Detected	Detected	Detected	Detected	Detected	Detected	Not Detected	Detected	4.9031	5.0804	7.40458	4.87545	6.3234	3.91323	4.78191	4.95009	3.31889	3.9499
clstr_165617_214_16	0.0228172	2.89483	1.53348	up	4.34133	2.80785	TAGAACGAACTTTATCCATAGTAGCAGTGTACATTCCCACTAGCAACTTAGGAGAGTTTC	lnc-KIDINS220-11:3	chr2	8858859	8861142	-	LNCipedia version 5.2	lncRNA	intronic	lnc-KIDINS220-11		2			Detected	Detected	Detected	Not Detected	Detected	Detected	Not Detected	Not Detected	Not Detected	Detected	4.62575	3.92961	4.61823	3.59089	4.94216	3.69033	1.45383	1.97356	2.56682	4.35472
clstr_190440_365_7	0.0462793	2.89385	1.53299	up	7.53255	5.99956	GCTCAGAACATATTCCACGCATGCGGTTGTCATGTATGCTCGAGGAACTGACTATAGCAT	lnc-MTNR1A-4:1	chr4	186600331	186601700	-	LNCipedia version 5.2	lncRNA	intronic	lnc-MTNR1A-4		2			Detected	Detected	Detected	Detected	Detected	Detected	Detected	Detected	Not Detected	Detected	9.01566	6.56047	7.55319	6.8329	7.70051	7.33774	5.47275	5.13534	4.07504	7.97691
clstr_8917_3483_12	0.0194719	2.89344	1.53279	up	7.00022	5.46744	CACATGCCTCAAGTGAGTTTCGTTGGTTGGCAACACTTTACATATGTTGTCACACGTTGT	ENST00000566912.2	chr6	22133205	22147193	-	GENCODE release 31	lncRNA		ENSG00000260455.2	NBAT1	3	3692	729177	Detected	Detected	Detected	Detected	Detected	Detected	Detected	Detected	Detected	Detected	5.63345	6.60434	8.18542	6.47749	8.1004	4.84583	5.94223	6.73002	4.61747	5.20163
clstr_120769_735_12	0.0164011	2.88975	1.53094	up	7.90671	6.37577	AAACAGGTTGAAGAGATAGCTATGTGGTGGGAGTGGGACTATTTCGTACAGGGCACTGAT	lnc-BTBD19-1:1	chr1	44816833	44817773	+	LNCipedia version 5.2	lncRNA	intergenic	lnc-BTBD19-1		2			Detected	Detected	Detected	Detected	Detected	Detected	Detected	Detected	Detected	Detected	7.56993	6.79147	8.59168	6.96802	9.61247	6.71661	4.94207	5.70986	5.73039	8.77992
clstr_129077_256_4	0.00381945	2.88776	1.52995	up	9.82439	8.29444	AAAGGCGAGGCTAAGTCGAGACGTTGTTATTGAAGATGATAGGATTGATGACGTGCTGAA	lnc-MUL1-3:1	chr1	20483187	20484645	-	LNCipedia version 5.2	lncRNA	intronic	lnc-MUL1-3		2			Detected	Detected	Detected	Detected	Detected	Detected	Detected	Detected	Detected	Detected	9.12179	9.11735	10.0457	9.95975	10.8774	8.00029	8.35123	8.00971	7.92266	9.18831
A_21_P0013976	0.00489779	2.88643	1.52929	up	5.94124	4.41196	CCAGTTGTTTTTCTGCAGAAAATCATCAACTGTGGAGAAGAAGAAGGGAAATAAGAAAGA	NR_049793	chr6	137823669	137868233	-	Refseq	lncRNA			LOC100130476		1965		Detected	Detected	Detected	Detected	Detected	Detected	Detected	Not Detected	Detected	Detected	6.09588	6.51349	5.37404	6.12165	5.60115	4.72492	4.10513	3.61638	4.77073	4.84262
clstr_55856_1908_4	0.000505567	2.88621	1.52918	up	4.70724	3.17806	TGTAGAAATCTTCAAACTTCCCAGGCTTATGACGGTCCAGAGAGAACCTTCGGAATTCCG	ENST00000588950.1	chr18	80183680	80202992	+	GENCODE release 31	lncRNA		ENSG00000267251.2	AC139100.1	5	2035		Detected	Detected	Detected	Detected	Detected	Detected	Not Detected	Not Detected	Not Detected	Detected	4.89699	4.44352	4.89628	5.0792	4.22019	3.42363	2.86055	3.37429	3.07813	3.15369
clstr_116817_498_17	0.00511108	2.88581	1.52898	up	7.6665	6.13753	GTCAGGAACAGTCATAGTCTAAGATTCCCGGCTGGTCTTTGTCTTTCCTCTACACCACAT	NONHSAT194223.1	chr3	99638609	99748582	+	NONCODEv5	lncRNA	intergenic	NONHSAG035585.2		5			Detected	Detected	Detected	Detected	Detected	Detected	Detected	Detected	Detected	Detected	7.33872	6.54617	8.99691	6.68987	8.76086	6.00125	5.33675	6.39142	5.60627	7.35195
clstr_125715_388_24	0.00416051	2.88226	1.5272	up	9.61179	8.08459	AAAGAAGAAACGCTGTTCTGAGGGTCACAGCTGCTGTTCAATTATCTGAGGTTGTCTGGG	NONHSAT168557.1	chr14	63281071	63291427	+	NONCODEv5	lncRNA	intergenic	NONHSAG068831.1		4			Detected	Detected	Detected	Detected	Detected	Detected	Detected	Detected	Detected	Detected	8.93713	9.10374	10.5344	9.23609	10.2476	8.13001	8.00796	8.2622	7.54693	8.47586
clstr_205656_75_23	0.000860918	2.88121	1.52667	up	4.0244	2.49772	TTTAAGAGCGTGAAACCTGAGGAGCAAATGTCCCAGAAGGTTTGAGGAAAGGTTCACTGG	lnc-EXD2-5:1	chr14	68556499	68556860	+	LNCipedia version 5.2	lncRNA	intronic	lnc-EXD2-5		1			Detected	Not Detected	Detected	Detected	Detected	Not Detected	Not Detected	Not Detected	Not Detected	Detected	4.37646	3.04219	4.52	3.88018	4.30316	2.69329	1.2084	2.64804	2.84836	3.09052
clstr_160381_504_98	0.0090452	2.87802	1.52508	up	8.20046	6.67538	CGAATGCAATCATCTTCGAATGGAATCGAATGGAATCATCGAATGGACTCGAAGGGAATA	MSTRG.7329.1	chr10	41845187	41846223	-	RefLnc 2017	lncRNA	intergenic	MSTRG.7329		2			Detected	Detected	Detected	Detected	Detected	Detected	Detected	Detected	Detected	Detected	8.01659	7.12986	9.11741	8.32369	8.41473	7.63952	5.734	7.10329	6.09871	6.80138
A_21_P0012667	0.0311221	2.87611	1.52412	up	3.52289	1.99877	AAGTACAGAGTCTTTAGTATAAGCCAGTACTTCTGAAGGTATACTCTGTGGACCTCTGGA	NR_110747	chr4	67417305	67422000	-	Refseq	lncRNA			LOC101927237		1957	101927237	Detected	Not Detected	Detected	Detected	Detected	Not Detected	Not Detected	Not Detected	Not Detected	Detected	3.05288	3.12823	4.0576	4.29808	3.07763	1.45364	1.3908	0.985472	3.34465	2.81927
clstr_143231_458_15	0.0244709	2.87114	1.52162	up	6.22591	4.70428	CAGATTTCCATACCTATCCAACCTAATCTGATGTCTCATCTTGACAGACTGCAGCTGCCA	MSTRG.44194.1	chr3	90201164	90201872	.	RefLnc 2017	lncRNA	intergenic	MSTRG.44194		1			Detected	Detected	Detected	Detected	Detected	Detected	Detected	Detected	Not Detected	Detected	6.05926	5.72015	6.5639	6.22367	6.56255	5.34771	4.80844	4.55561	3.22576	5.58389
clstr_119751_291_29	0.012078	2.85957	1.5158	up	5.53844	4.02264	TCAGCTGGTGCCTAGAGTCCTAGAGAGCTAGAGATGGAGGGAAATTCAGATCATCTAAAC	ENST00000660276.1	chr10	5594986	5632435	-	GENCODE release 31	lncRNA		ENSG00000242147.2	LINC02657	3	892	105376382	Detected	Detected	Detected	Detected	Detected	Detected	Detected	Not Detected	Detected	Detected	6.55027	5.27075	5.0989	4.92723	5.84505	3.79853	3.83794	4.05586	4.21519	4.20571
clstr_95922_395_10	0.0400303	2.85356	1.51276	up	5.15404	3.64128	TTTCATATACCTTGACGTGTGTGATACTTACGTGGTGCCAAGAACAAGATGCATACTCAA	lnc-RIPOR2-21:3	chr6	25244911	25261407	-	LNCipedia version 5.2	lncRNA	intergenic	lnc-RIPOR2-21		4			Detected	Detected	Detected	Detected	Detected	Detected	Detected	Detected	Not Detected	Detected	5.73765	4.61223	6.26434	4.23273	4.92325	5.23358	3.88024	4.22449	0.995311	3.87277
clstr_159738_427_8	0.0399634	2.84975	1.51083	up	4.16526	2.65443	TCATTCCCTAGAGTCGCAGTAAGCTTGGGAGCATTGAAGATAAAGCGAGTATGGGCATCA	lnc-EPSTI1-4:2	chr13	42969474	42992239	-	LNCipedia version 5.2	lncRNA	intronic	lnc-EPSTI1-4		3			Detected	Not Detected	Detected	Detected	Detected	Detected	Not Detected	Not Detected	Not Detected	Detected	4.26279	3.1583	4.70273	4.22213	4.48036	4.13736	0.954124	3.0563	1.31479	3.80956
clstr_189571_73_28	0.0140215	2.84642	1.50915	up	3.47497	1.96582	TGCATAATGAGATGTAGAACAATGTCTCTCTTAATTGTGTTGTTGGCCTAGCTCACAGAG	lnc-STARD3NL-5:1	chr7	38364745	38365211	+	LNCipedia version 5.2	lncRNA	intergenic	lnc-STARD3NL-5		1			Detected	Detected	Detected	Not Detected	Detected	Detected	Not Detected	Not Detected	Not Detected	Not Detected	3.96951	3.3852	4.4182	2.18845	3.4135	3.69323	0.9799	2.623	0.979765	1.55322
clstr_88357_761_12	0.0187842	2.84177	1.50679	up	4.4856	2.97881	ATACATATGACTTCCAGCGCTGACAACGATCCATTCTGGTAGATATTATTGTCTCCTTGT	ENST00000651728.2	chr4	108669949	108678874	+	GENCODE release 31	lncRNA		ENSG00000286136.2	AC107071.1	3	1310		Detected	Not Detected	Detected	Detected	Detected	Detected	Not Detected	Not Detected	Not Detected	Detected	4.569	3.2767	4.71132	4.37634	5.49462	3.74621	2.54273	2.22614	1.93191	4.44703
clstr_138315_617_37	0.0141744	2.83695	1.50434	up	4.01899	2.51465	AGAAATTCAGCATCTCCAGAAGCTGTCCCAAGAGCTGGATGAAGCCATTATGGCAGAAGA	lnc-CCKAR-7:1	chr4	26873561	26874349	-	LNCipedia version 5.2	lncRNA	antisense	lnc-CCKAR-7		2			Detected	Detected	Detected	Not Detected	Detected	Detected	Not Detected	Not Detected	Not Detected	Detected	4.52484	4.1132	4.77886	3.46049	3.21755	3.16464	2.43898	2.00528	2.3592	2.60514
clstr_24809_2418_6	0.0291749	2.83304	1.50235	up	7.75072	6.24837	ACCAACAGACTTAAGCTAGGCTTTACAGAACTGATAGGTTCGAAGTACTTCTAATCCACC	MSTRG.26081.1	chr17	6902189	6906386	-	RefLnc 2017	lncRNA	intergenic	MSTRG.26081		2			Detected	Detected	Detected	Detected	Detected	Detected	Detected	Detected	Detected	Detected	7.8502	6.8317	8.59217	6.6727	8.80681	7.47908	5.98531	5.6885	5.38297	6.70598
clstr_1904_1669_27	0.0176088	2.82982	1.50071	up	5.17948	3.67877	AGGGTTGTCACCACAGGGCACCATGACAAAGCAATGCACTCTCCAGAAACAAATGAAGTA	ENST00000515213.1	chr7	379359	382712	+	GENCODE release 31	lncRNA	intergenic	ENSG00000249574.1	AC226118.1	3	2146		Detected	Detected	Detected	Detected	Detected	Detected	Detected	Not Detected	Not Detected	Detected	5.24479	4.42829	6.37727	4.50584	5.34121	3.08233	3.6432	3.80618	3.09156	4.77058
clstr_176311_2_40	0.0343356	2.82787	1.49972	up	7.25002	5.75031	TCAGTTGCATACAGTTCCTGCTTTCAGAAGTTGCTAGAGTGTTTCTCTTTGAACTTGAAC	lnc-FRMD4A-5:1	chr10	14534786	14572155	-	LNCipedia version 5.2	lncRNA	intronic	lnc-FRMD4A-5		3			Detected	Detected	Detected	Detected	Detected	Detected	Detected	Detected	Detected	Detected	8.74517	5.70844	8.08622	5.93523	7.77505	6.89474	4.98958	4.96165	5.4973	6.40827
clstr_159414_48_7	0.0450745	2.82703	1.49929	up	10.6703	9.17102	GGAAATCAAGCATTGTGTATCGATTTGCCCAGGATCACTTTGACCGCAACATAAGCCCTA	lnc-ORC6-4:1	chr16	46571537	46572136	+	LNCipedia version 5.2	lncRNA	intergenic	lnc-ORC6-4		1			Detected	Detected	Detected	Detected	Detected	Detected	Detected	Detected	Detected	Detected	10.7873	9.27116	10.9232	10.061	12.3089	9.86473	7.82705	7.97428	7.81866	12.3704
clstr_163202_219_9	0.0453388	2.82627	1.4989	up	7.69263	6.19373	CATTACATGTTACCATATCTAATCAGTAGCCACTTGAGCTATCGGCAGGACCCTCATCCC	lnc-TAPT1-4:1	chr4	16585976	16626993	-	LNCipedia version 5.2	lncRNA	intronic	lnc-TAPT1-4		4			Detected	Detected	Detected	Detected	Detected	Detected	Detected	Detected	Detected	Detected	8.02937	6.69241	8.08875	6.96105	8.69157	8.20333	5.78238	5.45812	4.4613	7.06353
clstr_33455_152_20	0.00704537	2.8258	1.49866	up	3.74321	2.24455	TTTATTCAAGAGATGTGTACCATGTGATGGCCAAGGGAGCTTCATCAATCATGGCATCTC	MIR4435-2HG:27	chr2	111206561	111344124	-	LNCipedia version 5.2	lncRNA	intergenic	MIR4435-2HG	MIR4435-2HG	7		541471	Detected	Not Detected	Detected	Detected	Detected	Not Detected	Not Detected	Not Detected	Not Detected	Detected	3.75758	2.95838	3.61484	4.13351	4.25173	2.56926	1.96128	0.987196	2.61593	3.08909
A_21_P0000479	0.00455886	2.82164	1.49654	up	9.03188	7.53535	GGGTCATCGTGATGAGGGGCACAAACTTGTGGCCTCCCTACAGACAAATGCCCTACATGT	NR_003711	chrX	52190622	52190748	+	Refseq	lncRNA			SNORA11D		127	100124541	Detected	Detected	Detected	Detected	Detected	Detected	Detected	Detected	Detected	Detected	8.92622	9.4361	9.58106	8.73651	8.47952	6.6605	8.69266	7.74964	7.30127	7.27266
clstr_79216_1066_6	0.0311189	2.82153	1.49648	up	4.59113	3.09465	ATTGTTGCTTTCATCTTCGGTAGTGGCGGTGAAAGAGGCATGACACTAAATCGACCCTTA	NONHSAT182677.1	chr2	132271988	132273467	+	NONCODEv5	lncRNA	intergenic	NONHSAG077763.1		1			Detected	Detected	Detected	Detected	Detected	Detected	Not Detected	Not Detected	Not Detected	Detected	3.82693	4.01082	4.89927	4.88317	5.33543	3.39094	3.08786	3.4572	1.72521	3.81205
clstr_87003_919_18	0.00978483	2.81583	1.49356	up	7.39444	5.90087	AAGGCACTTCATGACCTTATGTGGGTTGCGAATCTAGTGGGTCATAAACAATTTCTGAAA	PTPRD-AS1:1	chr9	8858018	8861727	+	LNCipedia version 5.2	lncRNA	antisense	PTPRD-AS1	PTPRD-AS1	3		101929407	Detected	Detected	Detected	Detected	Detected	Detected	Detected	Detected	Detected	Detected	6.19063	7.04884	7.53764	7.54702	8.64805	4.44223	6.38444	6.15599	6.4445	6.0772
clstr_132634_318_12	0.00217819	2.81112	1.49114	up	3.60783	2.11669	TAAACCCAAAGCAACTGCTGCGAAGTAGGACAGGCTGTATAGTCAGGTTGTCTGATGTGT	MSTRG.4114.1	chr1	165913986	165914770	.	RefLnc 2017	lncRNA	intergenic	MSTRG.4114		1			Detected	Not Detected	Detected	Detected	Detected	Not Detected	Not Detected	Not Detected	Not Detected	Detected	3.1379	2.74574	3.84777	4.07584	4.23189	2.0948	1.46799	2.59067	1.81878	2.6112
clstr_64417_651_14	0.0349882	2.80538	1.4882	up	6.17504	4.68684	CTGAGGCTGAGTATTGCTGAGGCAATACCGTTTAGAACATAGGCACGGGTAAGGATTTCA	ENST00000647901.1	chr13	52482804	52489216	-	GENCODE release 31	lncRNA		ENSG00000235660.2	LINC00345	2	1805	105370208	Detected	Detected	Detected	Detected	Detected	Detected	Detected	Detected	Not Detected	Detected	5.62417	6.80924	6.78136	4.59315	7.06726	4.06102	6.11455	5.60187	1.3173	6.33947
clstr_44382_2329_12	0.0232298	2.80285	1.48689	up	6.1923	4.7054	AAGAACCTTTATAGAAGGCTGTGGAAGAGCTGAAGTACTAGTCAGTTGTCCCATACCGGA	MSTRG.71639.1	chrX	124243017	124380855	+	RefLnc 2017	lncRNA	intergenic	MSTRG.71639		7			Detected	Detected	Detected	Detected	Detected	Detected	Detected	Detected	Not Detected	Detected	6.5859	5.18751	6.70207	6.10944	6.37655	4.79744	4.59559	4.67892	3.52751	5.92755
clstr_231683_134_18	0.0337533	2.80217	1.48654	up	5.29213	3.80559	TGTGAGAAGATGTTAGCAACTGGTGCATCTAAGTGAGGATATATGCTGTTCATTGACCTG	MSTRG.56273.1	chr6	57980437	57980644	.	RefLnc 2017	lncRNA	intergenic	MSTRG.56273		1			Detected	Detected	Detected	Detected	Detected	Detected	Detected	Not Detected	Not Detected	Detected	5.21861	4.45436	6.04191	5.18218	5.56361	4.70326	3.36938	2.77037	3.98398	4.20095
clstr_110_1123_12	0.0347982	2.79776	1.48427	up	6.96925	5.48497	ATCTTGCAAGCCAACTCTCTTCTTTGCTGGCTTTCATGACGCAATATACCATGTTGGAGG	ENST00000616608.1	chr15	96080713	96084584	-	GENCODE release 31	lncRNA	intergenic	ENSG00000273771.1	AC024337.2	2	2797		Detected	Detected	Detected	Detected	Detected	Detected	Detected	Detected	Not Detected	Detected	6.89357	6.73639	7.78816	6.46071	6.96741	5.48634	5.52496	5.29047	4.05577	7.06733
clstr_222370_46_151	0.00545506	2.79165	1.48112	up	6.69004	5.20892	TCGAATGGACACGAATGGAATAATCATTGAACGGAATTGAATGGAATCATCATCGGATGG	MSTRG.3311.1	chr1	143196863	143197120	.	RefLnc 2017	lncRNA	intergenic	MSTRG.3311		1			Detected	Detected	Detected	Detected	Detected	Detected	Detected	Detected	Detected	Detected	7.0466	5.60593	7.11988	6.89873	6.77906	6.38839	3.86238	5.58862	4.619	5.58621
clstr_196910_267_14	0.0257428	2.79125	1.48091	up	10.727	9.24609	AGAGGCCATATTCAATGAAGCTCACAATTGTAAAGCAGCGAGAACAACCAGAAATGGTTT	lnc-PRSS12-3:1	chr4	118723521	118728847	-	LNCipedia version 5.2	lncRNA	intronic	lnc-PRSS12-3		2			Detected	Detected	Detected	Detected	Detected	Detected	Detected	Detected	Detected	Detected	11.047	10.2113	10.7053	10.1596	11.5117	9.50486	8.62621	8.64539	7.82005	11.6339
clstr_174670_341_19	0.0357683	2.79089	1.48072	up	4.48529	3.00457	TTTACTTGGACCGGAAGCAAAGCAAAGTAAGTAACTGGCATCATTTCTATAGGGACAGAT	lnc-LMOD3-1:2	chr3	69196719	69200521	-	LNCipedia version 5.2	lncRNA	intronic	lnc-LMOD3-1		3			Detected	Detected	Detected	Not Detected	Detected	Detected	Detected	Not Detected	Not Detected	Detected	4.67361	4.84013	5.17787	3.41726	4.31758	3.64335	3.89343	2.384	1.03819	4.06387
clstr_49318_1231_8	0.00602328	2.78917	1.47984	up	3.69927	2.21943	CAATGGGCTTATCAGAAATCACGTCTACAAAGGCACGTTAGAAATTACCTGATCTGATCC	MSTRG.41622.1	chr22	26931590	26933830	.	RefLnc 2017	lncRNA	intergenic	MSTRG.41622		1			Detected	Detected	Detected	Detected	Detected	Not Detected	Not Detected	Not Detected	Not Detected	Not Detected	3.3879	3.42751	3.70184	4.31276	3.66633	2.52085	2.40375	1.75952	1.99644	2.4166
clstr_61131_1596_16	0.0047082	2.78807	1.47927	up	6.00968	4.53041	AATTGGAATGAGTGTTGCTTCAGGTTGCCCTCAATTTGGTATCAGTACCCTCAGTAAATC	ENST00000659502.1	chr2	156020540	156254942	-	GENCODE release 31	lncRNA		ENSG00000226383.7	LINC01876	6	1889	101929378	Detected	Detected	Detected	Detected	Detected	Detected	Detected	Not Detected	Detected	Detected	6.82682	5.36363	6.2847	5.55182	6.02141	5.40223	4.5272	3.96043	4.4704	4.29178
clstr_182824_333_18	0.0458405	2.78705	1.47874	up	4.29072	2.81198	GCCAAGTGAAACACTAAGGAGGCTCTGTAAGGCATGACTCTGAAGAAGGCCACTATCTTT	ENST00000457108.1	chr2	165833048	165839098	-	GENCODE release 31	lncRNA	intergenic	ENSG00000232411.1	AC009495.2	3	506		Detected	Detected	Detected	Not Detected	Detected	Detected	Not Detected	Not Detected	Not Detected	Detected	5.32857	4.5279	4.31005	2.46032	4.82676	4.02433	3.13369	1.0785	0.982196	4.84118
clstr_119659_208_14	0.0346124	2.78262	1.47645	up	4.53359	3.05714	CCCGCGTTAGTCTCTTGGAATGAGAATCTAGAAACCTAGGATCTGATTCCGGCTCTGTTA	ENST00000661765.1	chr11	67316539	67317431	-	GENCODE release 31	lncRNA		ENSG00000287851.1	AP001885.2	1	893		Detected	Detected	Detected	Detected	Detected	Detected	Not Detected	Not Detected	Not Detected	Detected	4.86698	3.83557	4.86334	4.11241	4.98963	4.57945	2.09316	2.59413	1.50297	4.51601
clstr_199322_197_16	0.0173003	2.77972	1.47494	up	14.5518	13.0768	AGAGTATTCCAGAGTTGGTCCAAGGAGGGAGAGTGGGTTCTCAATACGGTACCAAAGATA	lnc-CSF1R-1:1	chr5	150113842	150114958	-	LNCipedia version 5.2	lncRNA	intronic	lnc-CSF1R-1		2			Detected	Detected	Detected	Detected	Detected	Detected	Detected	Detected	Detected	Detected	15.1027	13.5306	14.79	13.9792	15.3564	13.8242	12.2675	12.2689	11.9701	15.0535
clstr_43390_300_26	0.0331528	2.77246	1.47116	up	4.65727	3.18611	ATGTGTGTAGTATGCTCATGTGTCATGACTCTGTGAGGGTGTGATGGAAGAGTGTGTGTA	ENST00000613502.1	chr20	23187961	23190305	+	GENCODE release 31	lncRNA	intergenic	ENSG00000230387.4	AL118508.1	1	2345		Detected	Detected	Detected	Detected	Detected	Detected	Detected	Detected	Not Detected	Detected	3.56634	4.37546	5.4286	4.25223	5.66372	3.13519	3.56795	4.10589	2.55827	2.56324
clstr_157946_389_14	0.0356096	2.77037	1.47008	up	6.59833	5.12826	TGTGTATGAATCATGATCACCATTCACTATAGAACCCTGACCTGTGTCCGGGTTGCCAGA	lnc-FBXO45-1:1	chr3	196599640	196600345	+	LNCipedia version 5.2	lncRNA	intergenic	lnc-FBXO45-1		2			Detected	Detected	Detected	Detected	Detected	Detected	Detected	Not Detected	Detected	Detected	7.38311	6.15966	5.97833	6.3629	7.10767	4.49206	4.93577	3.8204	5.5418	6.85125
clstr_142328_548_16	0.017305	2.77018	1.46998	up	4.22672	2.75674	GAAATTGGGATCTTGGGTTGGAGGGACAGTGAAGCTTAGAGCACATGAACTCAAGGTTAG	lnc-FCRL1-1:4	chr1	157795628	157797820	-	LNCipedia version 5.2	lncRNA	intronic	lnc-FCRL1-1		3			Detected	Detected	Detected	Not Detected	Detected	Not Detected	Not Detected	Not Detected	Not Detected	Detected	3.79006	4.75598	5.25039	3.20942	4.12776	1.93111	2.21103	3.53994	2.56996	3.53164
clstr_180148_437_10	0.044295	2.7663	1.46796	up	4.18942	2.72146	TCTGCTCAAAGGACGTTTATAGCTTTGCTGTGGTTATCCACTAAGTGCATCAGTTAAAGA	lnc-TEX2-3:1	chr17	64097888	64130144	-	LNCipedia version 5.2	lncRNA	intronic	lnc-TEX2-3		2			Detected	Not Detected	Detected	Detected	Detected	Not Detected	Detected	Not Detected	Not Detected	Detected	3.84499	3.35862	4.74487	4.2001	4.79852	1.81108	3.6077	1.99574	2.46525	3.72754
clstr_182927_219_16	0.00727714	2.76485	1.4672	up	5.1651	3.6979	ACTTCTTTGAGTGAGCACCTCTGAGAGTTGATGATCTTAGGGATGTGCTTGCTATACCTG	lnc-RCAN2-2:1	chr6	46583143	46587143	-	LNCipedia version 5.2	lncRNA	intronic	lnc-RCAN2-2		2			Detected	Detected	Detected	Detected	Detected	Detected	Detected	Not Detected	Not Detected	Detected	5.98856	4.54549	5.26725	4.71546	5.30874	3.77717	3.53249	3.23467	4.02856	3.91662
clstr_147293_417_26	0.0252557	2.76311	1.46629	up	10.1872	8.72088	TTTAGGTGGCTGGATGAGTGAAGGAATGAGTGAGTGAGTGAATCCAGGATCGATCTGGAA	lnc-TNS4-3:1	chr17	40456668	40457429	-	LNCipedia version 5.2	lncRNA	antisense	lnc-TNS4-3		2			Detected	Detected	Detected	Detected	Detected	Detected	Detected	Detected	Detected	Detected	9.65953	9.47786	10.7107	10.1597	10.9281	9.60715	7.83898	8.41418	7.87974	9.86433
clstr_22254_2867_11	0.0211224	2.75933	1.46432	up	7.1925	5.72819	GATGCTATGGAGACCAACGTATCACTTACTAGGCTTTACTTTGTGCCAGGCACTGGATTC	lnc-TMEM30B-1:9	chr14	61294697	61322818	-	LNCipedia version 5.2	lncRNA	antisense	lnc-TMEM30B-1		5			Detected	Detected	Detected	Detected	Detected	Detected	Detected	Detected	Detected	Detected	7.1103	6.40217	8.06865	7.06861	7.31278	6.58567	5.22785	5.51531	4.82821	6.48388
A_21_P0013600	0.0474316	2.75642	1.46279	up	5.90145	4.43866	CAGATTCTCTCCAAACCTTTGTGAATGAATGAAGGATGACGTCACTAGAATCCATCCCTG	NR_121587	chr9	129282416	129285719	+	Refseq	lncRNA			LOC101929331		616	101929331	Detected	Detected	Detected	Detected	Detected	Detected	Not Detected	Detected	Not Detected	Detected	5.63561	5.2648	7.16193	5.04701	6.3979	5.89409	3.21535	4.87901	2.61419	5.59065
clstr_162311_493_8	0.04816	2.75463	1.46186	up	6.32479	4.86293	CTAAAGATAAGCATTGAAATTGCCTGACTAGCCCAAGGATACTCAGCGAGTTGGTGATAC	lnc-TAMM41-4:1	chr3	11601992	11633671	-	LNCipedia version 5.2	lncRNA	intronic	lnc-TAMM41-4		2			Detected	Detected	Detected	Detected	Detected	Detected	Detected	Detected	Not Detected	Detected	5.12493	6.43752	7.33574	5.94184	6.78394	5.56715	4.70876	4.87711	3.65717	5.50448
clstr_134309_615_31	0.0266125	2.75351	1.46127	up	9.45625	7.99498	AGCACAGCAATCTTAAGTTTAAAGAGAAATCTGCAGAGTATACAGCATTGGCCAGACAAC	lnc-COL24A1-2:1	chr1	86352920	86355317	-	LNCipedia version 5.2	lncRNA	intronic	lnc-COL24A1-2		3			Detected	Detected	Detected	Detected	Detected	Detected	Detected	Detected	Detected	Detected	9.4845	8.67672	10.5039	8.93911	9.67704	9.5973	7.33719	8.15052	7.18855	7.70132
clstr_76791_973_13	0.00220055	2.74888	1.45884	up	5.56794	4.10909	TTAAGGTTGCCAGTGATAGATCCAGTTCCATTAGGTTTAGTTCTCTAGGGCTAATGATTG	lnc-HEY1-3:1	chr8	78722848	78724374	-	LNCipedia version 5.2	lncRNA	intronic	lnc-HEY1-3		1			Detected	Detected	Detected	Detected	Detected	Detected	Detected	Not Detected	Not Detected	Detected	5.56106	4.7596	5.78942	5.18019	6.54941	3.88983	3.33913	4.01623	3.41516	5.88511
clstr_155916_519_14	0.00257935	2.74658	1.45764	up	8.34352	6.88588	TAAGTGAGAACATCTATGCGGAAGAGGCAGGTGCCAATCAAGCCCTCTGTAAAGTTACCT	lnc-CHSY1-3:2	chr15	101049212	101050802	-	LNCipedia version 5.2	lncRNA	antisense	lnc-CHSY1-3		2			Detected	Detected	Detected	Detected	Detected	Detected	Detected	Detected	Detected	Detected	7.46387	8.33087	8.73199	8.44135	8.74953	6.57891	6.29397	6.94278	6.91249	7.70127
clstr_157666_314_11	0.000549623	2.74264	1.45556	up	4.66679	3.21123	AAACTGGGTTAGGTAACCCTTCCTCGTGCAGCAGTAGAACCCTGTACTTAATACTGACAC	MSTRG.44185.1	chr3	89485667	89486277	.	RefLnc 2017	lncRNA	intergenic	MSTRG.44185		1			Detected	Detected	Detected	Detected	Detected	Not Detected	Not Detected	Not Detected	Not Detected	Detected	4.28323	4.0754	5.41054	4.00077	5.56401	2.80776	2.77081	3.4102	2.83371	4.23366
clstr_28_198_16	0.0453814	2.74115	1.45478	up	9.14756	7.69277	AGTGTAGCTGCTCTTCCAATCAATGGGACCTTTGTATGCAGCAGGGCGGAAGGATATTAT	ENST00000618776.1	chr15	96232114	96232680	-	GENCODE release 31	lncRNA	intergenic	ENSG00000247809.8	NR2F2-AS1	1	567	644192	Detected	Detected	Detected	Detected	Detected	Detected	Detected	Detected	Detected	Detected	9.92123	7.70732	10.2945	8.73016	9.08454	8.19056	6.67643	7.53346	6.73671	9.32671
clstr_22077_174_48	0.0141902	2.73953	1.45393	up	6.86149	5.40756	TGTCTCCTCCTTCATCCACAGAGAGGATGAAAGAACATGGCAAGAGGAAGACTCACAGAA	ENST00000634452.1	chr10	78267342	78396465	+	GENCODE release 31	lncRNA	intergenic	ENSG00000230417.12	LINC00595	3	562	414243	Detected	Detected	Detected	Detected	Detected	Detected	Detected	Detected	Detected	Detected	6.74232	6.23918	6.72175	7.24679	7.35741	5.3548	5.87521	5.41239	4.70187	5.69355
clstr_63528_788_22	0.0183152	2.73928	1.4538	up	8.16317	6.70937	TCTGAGAAAGTCTCTCTTAGGATCTCTGTGACACAGCCTGACTCCATAGTTGGGATTGTA	NONHSAT207481.1	chr6	73767479	73772505	+	NONCODEv5	lncRNA	intergenic	NONHSAG093334.1		2			Detected	Detected	Detected	Detected	Detected	Detected	Detected	Detected	Detected	Detected	8.44885	7.53622	8.24626	7.6604	8.92411	7.71045	6.04101	5.68724	5.70634	8.40181
clstr_81877_539_18	0.00563129	2.73735	1.45278	up	7.33337	5.88059	TGAATGCAGGACCAGAGAGCTTCAGTAGCATCTTGATGGGCAGAGTATGAGATGAACAGT	lnc-CYYR1-5:1	chr21	26165897	26167324	-	LNCipedia version 5.2	lncRNA	intronic	lnc-CYYR1-5		1			Detected	Detected	Detected	Detected	Detected	Detected	Detected	Detected	Detected	Detected	7.57998	6.42735	7.80798	6.47319	8.37837	6.77044	4.93414	5.58394	5.5599	6.55456
clstr_77672_935_12	0.00372258	2.73499	1.45154	up	4.44671	2.99517	ATTTCATTCCAGGCAATATCACAGACTGCCACAAACGGAACCAGGCAATACCTAATGTGG	NONHSAT169911.1	chr14	32069461	32070971	.	NONCODEv5	lncRNA	intergenic	NONHSAG069588.1		1			Detected	Detected	Detected	Not Detected	Detected	Detected	Not Detected	Not Detected	Not Detected	Detected	5.95906	3.62751	5.2162	3.19747	4.23329	4.87299	2.50869	2.91786	1.52732	3.14898
clstr_223838_61_21	0.0197379	2.7309	1.44937	up	7.4694	6.02003	TCTCAGTACACCCTGACCTGATGAAACTGACCCTCACAACAAATCCATCATCAACTGGAA	lnc-DPP4-6:1	chr2	161673158	161673406	-	LNCipedia version 5.2	lncRNA	antisense	lnc-DPP4-6		1			Detected	Detected	Detected	Detected	Detected	Detected	Detected	Detected	Detected	Detected	8.42996	6.86945	7.0851	7.02448	7.938	5.74508	5.70773	5.67764	5.33996	7.62971
clstr_226481_19_14	0.0268434	2.73034	1.44908	up	4.49027	3.04119	CTGATGCTAACTTCGGGTAGACAGTGTCAGAATTGAATTGAACTAGAGGATGCCCAGCGT	MSTRG.24169.1	chr16	28085680	28085914	.	RefLnc 2017	lncRNA	intergenic	MSTRG.24169		1			Detected	Detected	Detected	Not Detected	Detected	Detected	Not Detected	Not Detected	Not Detected	Detected	4.80123	3.61662	4.94392	3.7447	5.34489	4.07357	2.81679	2.56586	1.15459	4.59513
clstr_95556_906_5	0.0207668	2.72973	1.44876	up	3.89454	2.44578	TGAAATCGAAGAGTTTCTACTAGGAACGCTCCTGTAGGTGGTTTACGGCCAGTGTATCCA	MSTRG.16995.17	chr13	39385283	39410336	-	RefLnc 2017	lncRNA	intergenic	MSTRG.16995		2			Detected	Detected	Detected	Not Detected	Detected	Not Detected	Not Detected	Not Detected	Not Detected	Detected	3.03196	3.86185	4.94623	3.5114	4.12127	1.5774	2.24774	2.15028	3.00225	3.25123
clstr_145274_310_17	0.0141758	2.7291	1.44843	up	10.7912	9.34278	AACTCACTTAAATCCACTCAATGTGTAGATGGTAGAGCTGGGACTAGCAACATTGCTGCA	lnc-PLD1-3:1	chr3	171600405	171602338	-	LNCipedia version 5.2	lncRNA	intronic	lnc-PLD1-3		3			Detected	Detected	Detected	Detected	Detected	Detected	Detected	Detected	Detected	Detected	11.3643	9.3594	11.9053	9.78731	11.5397	10.5201	8.45477	9.27888	7.91864	10.5415
clstr_201630_299_14	0.0131399	2.72811	1.4479	up	5.10835	3.66045	ACAAACTTCAGATACACCGTCTTCAAGAACTGTAACACACACCGTCAGGGTCCACAGCTT	MSTRG.49699.1	chr4	153806876	153807266	.	RefLnc 2017	lncRNA	intergenic	MSTRG.49699		1			Detected	Detected	Detected	Detected	Detected	Detected	Not Detected	Not Detected	Not Detected	Detected	4.94274	3.72526	6.03887	4.27216	6.56273	3.71454	2.90565	3.94714	3.57101	4.16392
clstr_207331_99_11	0.0199869	2.7259	1.44673	up	8.77653	7.3298	CTTTGAAGGTCATCCGGGAAATTCTAGTTAATCAGACTGCCCATATGTTGGCATGTTACC	lnc-PRSS12-4:1	chr4	118738104	118739223	-	LNCipedia version 5.2	lncRNA	intronic	lnc-PRSS12-4		2			Detected	Detected	Detected	Detected	Detected	Detected	Detected	Detected	Detected	Detected	8.95688	8.12187	8.92143	8.39315	9.48935	7.67087	6.27123	7.01567	6.2172	9.47404
clstr_146341_163_22	0.0262072	2.72589	1.44673	up	12.3402	10.8934	CGCCCGGCCACATTCAGTTCTTATCAAAGAAATAACCCAGACTTAATCTTGAATGATACG	MSTRG.14840.2	chr12	69318947	69354302	+	RefLnc 2017	lncRNA	intergenic	MSTRG.14840		2			Detected	Detected	Detected	Detected	Detected	Detected	Detected	Detected	Detected	Detected	13.3008	10.0135	13.7731	11.7852	12.8282	12.3468	9.84198	11.1251	9.88547	11.2678
clstr_200994_87_15	0.0135456	2.72391	1.44568	up	6.58279	5.13711	TGAAACTCCCTGACTTATCAACCTTACTCAAGAACTATGCTCCTGTTTAGGTATGCAGAC	lnc-SGCE-1:3	chr7	94261986	94355100	-	LNCipedia version 5.2	lncRNA	intergenic	lnc-SGCE-1		3			Detected	Detected	Detected	Detected	Detected	Detected	Detected	Detected	Detected	Detected	6.74521	6.3061	6.31496	6.60906	6.93861	5.30911	4.45131	4.88195	4.32928	6.71393
clstr_112552_625_20	0.0358412	2.72378	1.44561	up	7.76312	6.31751	AGAGAGGGACGAATACACCTCTGAAGACAGGGCAAGACTAATTTCAATGGGTCAGAAGGT	HAGLROS:6	chr2	176178180	176179146	+	LNCipedia version 5.2	lncRNA	intergenic	HAGLROS	HAGLROS	1		102800310	Detected	Detected	Detected	Detected	Detected	Detected	Detected	Detected	Detected	Detected	7.65548	5.95707	9.07359	7.22725	8.90222	7.4275	5.53503	6.75052	4.88922	6.98527
clstr_155374_182_12	0.00677446	2.72101	1.44414	up	4.42684	2.9827	TACTACAGTTAAACATTGTCGTCTTCGGAGCACTGCTCAGACCCATCATCATCAGAGGAC	ENST00000577423.2	chr17	64940602	64954177	+	GENCODE release 31	lncRNA		ENSG00000280299.1	AC037487.4	2	625		Detected	Detected	Detected	Detected	Detected	Not Detected	Detected	Not Detected	Not Detected	Detected	4.23606	3.86649	4.48625	4.85374	4.69169	2.72644	3.46874	3.01292	3.04239	2.66302
clstr_49997_1857_13	0.0148237	2.71754	1.4423	up	6.62008	5.17778	TGAGATCGAGATGGACAGACATAGCAAGGTGATAATGTCCGACTCAATTATTTCTACTGG	NONHSAT185938.1	chr2	176127824	176132368	-	NONCODEv5	lncRNA	intergenic	NONHSAG029904.3		2			Detected	Detected	Detected	Detected	Detected	Detected	Detected	Detected	Detected	Detected	6.03741	6.0368	7.79188	5.99485	7.23944	5.70648	4.2686	5.38702	4.33409	6.19271
clstr_70390_937_5	0.00762623	2.71392	1.44038	up	5.34771	3.90733	ACATCAGTGTACACGTCAGAAATGTCCAAACCATGTCCTCGGAATATGCCCATTTCTAGC	ENST00000664895.1	chr3	195260632	195263628	+	GENCODE release 31	lncRNA		ENSG00000287005.1	AC090018.2	2	1663		Detected	Detected	Detected	Detected	Detected	Detected	Not Detected	Detected	Not Detected	Detected	5.06194	4.46745	6.72105	4.54964	5.93846	3.8682	2.86251	4.26834	3.8306	4.707
clstr_121469_594_18	0.0427857	2.71305	1.43991	up	9.71765	8.27774	TTCTCAGTCTGGTGGTGAATCCTCTATAGTCTTATGAGTGCGGTGTTCAACTCTGGAACC	NONHSAT149713.1	chr1	145886200	145888478	+	NONCODEv5	lncRNA	intergenic	NONHSAG056803.1		3			Detected	Detected	Detected	Detected	Detected	Detected	Detected	Detected	Detected	Detected	11.2563	9.06808	9.70781	8.9062	9.64986	8.36852	8.39607	7.76702	7.28406	9.57302
clstr_174371_364_13	0.0370729	2.71171	1.4392	up	7.06368	5.62447	TTTGGTATTGTCGGCTTTCGCCAAATCACAAAGTCCTGCATTACGGAGACTTAGAAGAGA	lnc-AOAH-3:2	chr7	36870393	36986116	-	LNCipedia version 5.2	lncRNA	intronic	lnc-AOAH-3		4			Detected	Detected	Detected	Detected	Detected	Detected	Detected	Detected	Detected	Detected	6.42131	6.43558	7.89191	7.07353	7.49604	6.59618	5.30391	5.39827	5.5093	5.31471
clstr_161810_448_27	0.0329865	2.70859	1.43754	up	6.97892	5.54137	TAGTTCTCCAGGTTCTAGCTCTCCAGGTTCTAGCTCTCCAACCAGCTAATAAATATTCAT	lnc-ATG2B-2:9	chr14	96242865	96243997	-	LNCipedia version 5.2	lncRNA	antisense	lnc-ATG2B-2		2			Detected	Detected	Detected	Detected	Detected	Detected	Detected	Detected	Detected	Detected	6.83154	5.94615	7.61892	6.74461	7.75336	6.86402	4.99269	5.13025	5.11565	5.60425
clstr_102566_521_17	0.0170498	2.70755	1.43699	up	4.21928	2.78229	TCAAGATCTGGCATTGATCATGAGATCCTGGACATAATGTCAATGCAATCATTGGACAAG	lnc-GOLGA4-3:2	chr3	37378704	37383642	+	LNCipedia version 5.2	lncRNA	intergenic	lnc-GOLGA4-3		4			Detected	Detected	Detected	Detected	Detected	Not Detected	Not Detected	Not Detected	Not Detected	Detected	4.39329	3.60882	5.01846	3.96528	4.11053	2.97894	2.99814	2.49679	2.02115	3.41642
clstr_196401_274_17	0.00550942	2.70579	1.43605	up	7.69255	6.2565	TGGAACAAGGAATAGCAGTGATTGTACAACCGGGTGCATGCTGGCTTCTTAAAGACCTTG	lnc-FRMD4A-6:1	chr10	14602457	14604270	-	LNCipedia version 5.2	lncRNA	intronic	lnc-FRMD4A-6		2			Detected	Detected	Detected	Detected	Detected	Detected	Detected	Detected	Detected	Detected	8.53417	6.15324	8.66987	6.97306	8.13241	7.75498	4.98678	6.2975	5.47824	6.765
clstr_113800_57_12	0.0382127	2.69445	1.42999	up	5.25884	3.82885	TAGCCACTAGCCACATATAGATATCGAGCACTTCAAATGTGGGTACTGTGACTGAGGAAC	NONHSAT158320.1	chr10	75599647	75600600	.	NONCODEv5	lncRNA	intergenic	NONHSAG062222.1		1			Detected	Detected	Detected	Detected	Detected	Detected	Not Detected	Not Detected	Not Detected	Detected	5.6476	3.78509	6.22937	4.53344	6.09871	5.1967	2.99921	3.16616	2.67849	5.10369
clstr_198463_97_10	0.0164822	2.69041	1.42783	up	4.75225	3.32442	TTGTGTAGGTGTGGTCCATGCAATAGACCTTAAACAGAACTCTCACCTTCATCAGAGCCG	NONHSAT185899.1	chr2	173016327	173018791	-	NONCODEv5	lncRNA	intergenic	NONHSAG079233.1		4			Detected	Detected	Detected	Detected	Detected	Detected	Not Detected	Not Detected	Not Detected	Detected	5.09338	3.89838	5.89185	4.16075	4.71687	4.40136	2.60818	3.51149	3.51777	2.58331
clstr_203514_303_48	0.0080118	2.68834	1.42672	up	7.12927	5.70255	TGGAATGTTCTGTGCTCAAGTGTGGGTGGATGGAGAAGATGTTAGGCTGAAATAAAGACT	ENST00000607804.1	chr5	122311297	122311673	-	GENCODE release 31	lncRNA	antisense	ENSG00000272139.1	AC113349.2	1	377		Detected	Detected	Detected	Detected	Detected	Detected	Detected	Detected	Detected	Detected	6.31176	6.84061	8.10521	6.68949	7.69926	5.60539	5.8172	5.678	5.17307	6.2391
clstr_85100_705_12	0.0351579	2.68435	1.42457	up	8.41996	6.99539	TTCCCATCTAGAAGCTCATGCTGCATATTGACCTGCAAAGGTATTAGTCCAGGTACCAAT	NONHSAT199990.1	chr4	57086691	57088235	-	NONCODEv5	lncRNA	intergenic	NONHSAG088318.1		2			Detected	Detected	Detected	Detected	Detected	Detected	Detected	Detected	Detected	Detected	8.77835	7.58345	9.19534	7.5874	8.95527	7.1447	6.66489	6.07843	6.90229	8.18662
clstr_26549_2849_16	0.0280314	2.68389	1.42433	up	3.47388	2.04955	TATTTGAGGCATGGTTTGCATATCCATCATAGTTCATGACTGACAATCTAGAGGTTGGAG	ENST00000668466.1	chr3	178729193	178937352	-	GENCODE release 31	lncRNA		ENSG00000237978.6	KCNMB2-AS1	6	3436	104797538	Detected	Not Detected	Detected	Detected	Detected	Not Detected	Not Detected	Not Detected	Not Detected	Detected	3.46502	2.92832	3.68685	4.32628	2.96293	2.17316	2.06736	0.993164	2.33403	2.68005
clstr_183145_88_21	0.0202347	2.67941	1.42191	up	7.55431	6.13239	GTGGAGAAGTATCTTGAAGGTAGAAAGGCCAAGTATGTGGATGCAGGTCCTGTGGAAACT	ENST00000437983.2	chr13	36849366	36850046	-	GENCODE release 31	lncRNA	intronic	ENSG00000236711.2	SMAD9-IT1	2	504		Detected	Detected	Detected	Detected	Detected	Detected	Detected	Detected	Detected	Detected	7.05547	7.14743	8.0012	7.22079	8.34665	6.90566	5.17932	5.94474	5.21581	7.41644
clstr_160545_186_20	0.0124515	2.67918	1.42179	up	7.64036	6.21857	GATGTCTCGCCGCAAGCAAGCGAAACCGAGATCCCTCAAAGAGTATTTCCATATCCTTTA	lnc-ZNF521-7:1	chr18	25227607	25352190	-	LNCipedia version 5.2	lncRNA	intronic	lnc-ZNF521-7		5			Detected	Detected	Detected	Detected	Detected	Detected	Detected	Detected	Detected	Detected	7.07886	6.97272	8.65929	6.77767	8.71324	6.75603	5.83133	6.50259	5.29127	6.71161
clstr_115317_44_28	0.0238982	2.67676	1.42049	up	5.70212	4.28163	CAAGTCCAGAAATCAATTCGCCAGTTCTGTACAGCATTCTGTAGGGAGATCAAATCTGGG	NONHSAT201372.1	chr4	79352275	79353212	.	NONCODEv5	lncRNA	intergenic	NONHSAG089238.1		1			Detected	Detected	Detected	Detected	Detected	Detected	Not Detected	Detected	Detected	Detected	5.66302	3.8809	6.44871	5.62233	6.89566	5.32465	3.07033	4.1891	4.32299	4.5011
A_33_P3251492	0.024602	2.67184	1.41783	up	6.02493	4.60709	GATCCTGCTACCAGGTTATGATAGATTTTATGGTATGTCTCAAGATATTGAGATAAAGGT	NR_026913	chr8	142982031	143018390	-	Refseq	lncRNA			LOC100133669		709		Detected	Detected	Detected	Detected	Detected	Detected	Detected	Detected	Detected	Detected	4.59162	5.46025	6.79462	6.57174	6.7064	4.71619	4.01377	4.60871	4.85098	4.84583
clstr_3256_5242_9	0.0406801	2.6686	1.41608	up	7.11012	5.69404	GGAGAATCTTTCCAGTCTTTAGTCAGAGAAAGAGATGTGACGATGGTAGCAGACTCAGAC	LINC01619:10	chr12	91974186	92126971	-	LNCipedia version 5.2	lncRNA	intergenic	LINC01619	LINC01619	22		256021	Detected	Detected	Detected	Detected	Detected	Detected	Detected	Detected	Detected	Detected	6.45436	6.72225	8.73975	6.49298	7.14124	5.71323	5.95116	5.49998	5.63497	5.67084
clstr_208321_37_18	0.00585192	2.6682	1.41587	up	7.21709	5.80122	AGAGGCAGAGCCTATGTCACTACACCTTAAAGGATAACAAGGTTTATATCAAGACTCATG	lnc-TEX30-1:1	chr13	102793153	102793678	-	LNCipedia version 5.2	lncRNA	intronic	lnc-TEX30-1		2			Detected	Detected	Detected	Detected	Detected	Detected	Detected	Detected	Detected	Detected	6.65662	6.54057	7.67357	7.0074	8.20729	5.88409	5.43959	5.64483	4.94557	7.09203
clstr_107620_146_19	0.0348379	2.66602	1.41469	up	6.69023	5.27554	TGAAGAGGGTAAGACTTCTATTCAATCTTCTATGACACCTGTCATGTTCTTACACAAGGG	NONHSAT198948.1	chr4	113293457	113303710	+	NONCODEv5	lncRNA	intergenic	NONHSAG087751.1		2			Detected	Detected	Detected	Detected	Detected	Detected	Detected	Detected	Detected	Detected	5.52536	5.38746	7.65643	6.6651	8.21677	5.11641	5.14082	5.78016	4.34818	5.99213
A_22_P00000405	0.0297757	2.66422	1.41372	up	5.58959	4.17587	GGCAACCATCTCAATTTTAATAGTGCAGATGCCATGTGCTGTAAAGTCCTAAAATTTAAA	NR_110880	chr17	47303443	47323901	-	Refseq	lncRNA			LOC102724508		702		Detected	Detected	Detected	Detected	Detected	Detected	Detected	Not Detected	Not Detected	Detected	6.33271	4.7422	5.43216	5.92255	5.51831	5.10929	3.64132	3.398	3.31608	5.41466
clstr_58059_1105_20	0.00979444	2.65493	1.40867	up	6.28153	4.87286	CTTCCGTTTAGCTTTCATGGGAAGATAATCCCTATTCCATCGAAATGTTCAAAGAGGTCC	MSTRG.3293.1	chr1	121885141	121887113	+	RefLnc 2017	lncRNA	intergenic	MSTRG.3293		1			Detected	Detected	Detected	Detected	Detected	Detected	Detected	Detected	Detected	Detected	6.44233	6.40964	6.82639	6.23357	5.49573	6.01357	4.4622	4.70673	4.79019	4.39162
clstr_101508_930_14	0.0273501	2.6543	1.40833	up	7.44992	6.04158	GGGAGGCGTGTGTTTCATACTAAGTGACTTGTACTGAATTGTAATAGCTTTGAGCATCCA	NONHSAT211275.1	chr6	148121721	148122825	+	NONCODEv5	lncRNA	intergenic	NONHSAG095860.1		1			Detected	Detected	Detected	Detected	Detected	Detected	Detected	Detected	Detected	Detected	6.98155	6.90127	8.85235	6.31992	8.19449	6.7378	5.37579	6.04036	4.95999	7.09398
clstr_205548_43_26	0.0234124	2.65406	1.4082	up	9.04966	7.64146	AAAGAGACTTTGATTTGGCAGATGCCCTTGATGACCCTGAACCCACCAAGAAGCCAAACT	lnc-RPS4Y1-11:2	chrY	2752296	2774996	+	LNCipedia version 5.2	lncRNA	intergenic	lnc-RPS4Y1-11		3			Detected	Detected	Detected	Detected	Detected	Detected	Detected	Detected	Detected	Detected	9.08522	8.47719	8.89316	9.24327	9.54946	8.31661	6.57787	7.10623	6.87906	9.32754
clstr_16085_3122_14	0.00347643	2.65298	1.40761	up	6.39195	4.98434	AGTTCATGACCCTGATACATTCTTGTCCAGGTAGTATAGCTCCAGACCAAATGTCTGCGG	T196772	chr2	111953638	112124381	-	MiTranscriptome beta	lncRNA	intergenic	G045365	MIR4435-1HG.8	4	4586		Detected	Detected	Detected	Detected	Detected	Detected	Detected	Detected	Not Detected	Detected	7.10182	5.27651	6.74721	5.74355	7.09065	5.79797	4.59793	4.66041	4.1563	5.70908
clstr_14782_1523_12	0.0295273	2.64224	1.40176	up	5.93813	4.53636	CAATACACAGACCATTACCTTTGTGAGCAATGCAGAACCTAGTTAAGAGATGCCTAAACC	lnc-KCNB2-5:2	chr8	72005677	72218865	+	LNCipedia version 5.2	lncRNA	antisense	lnc-KCNB2-5		5			Detected	Detected	Detected	Detected	Detected	Detected	Detected	Not Detected	Detected	Detected	5.88091	4.46395	6.4703	5.60981	7.26565	4.30763	4.25782	3.64138	4.40392	6.07107
clstr_228595_55_10	0.00971964	2.63904	1.40001	up	4.70486	3.30485	GCATACTGAGCTTAGGTACAGATCATGATTTGTCAATCACATACTTAGTTGGCTACCATG	NONHSAT204201.1	chr5	56893564	56893918	-	NONCODEv5	lncRNA	intergenic	NONHSAG090986.1		2			Detected	Detected	Detected	Detected	Detected	Detected	Not Detected	Not Detected	Not Detected	Detected	4.59708	4.29449	5.8085	3.99681	4.82743	3.97853	3.03783	3.46523	2.21996	3.8227
clstr_149244_145_46	0.0267866	2.63409	1.3973	up	8.35149	6.95419	GGAGGAGGTGGCGGAGCAGGCTTTGATGAGAAATCCAGAAGAAAGAGTGTATGAAAGAAA	NONHSAT195867.1	chr3	69376744	69542369	-	NONCODEv5	lncRNA	intergenic	NONHSAG111524.1		3			Detected	Detected	Detected	Detected	Detected	Detected	Detected	Detected	Detected	Detected	7.82349	9.0023	8.98666	8.12044	7.82458	7.2302	6.90263	6.86711	6.17173	7.59929
clstr_202708_220_16	0.0425457	2.63343	1.39695	up	11.8684	10.4714	AAGGTGACCTTGCAACTTCATGTCAACTTCTGGCTCCTCAAACAGTAGGTTGGCAGTAAG	lnc-SLC2A14-2:1	chr12	7919231	7919750	-	LNCipedia version 5.2	lncRNA	intronic	lnc-SLC2A14-2		2			Detected	Detected	Detected	Detected	Detected	Detected	Detected	Detected	Detected	Detected	11.4562	10.0703	12.9964	11.7907	13.0284	10.4249	9.20033	9.70456	11.001	12.0265
clstr_64407_1114_14	0.010908	2.61675	1.38778	up	7.47327	6.0855	AAGTAACAAATCCCACAAGCTTATCATGGCATGGCTTGGCTCCTGGAAGTAACGGGATGT	NONHSAT176953.1	chr17	41389250	41391056	.	NONCODEv5	lncRNA	intergenic	NONHSAG074181.1		1			Detected	Detected	Detected	Detected	Detected	Detected	Detected	Detected	Detected	Detected	7.4902	7.23419	7.48219	7.47821	7.68158	6.13511	5.90254	5.43165	5.57035	7.38783
clstr_32489_2069_6	0.00368028	2.61353	1.386	up	6.81944	5.43345	TTAATGCGGAAGCAAAGCAGAGTGATAGGAGCTTAGAGAAATCGCAGCACAGATGTCAAG	T343490	chr8	49462443	49467107	-	MiTranscriptome beta	lncRNA	intergenic	G080716	KHCAT336	2	3026		Detected	Detected	Detected	Detected	Detected	Detected	Detected	Detected	Detected	Detected	6.44849	6.70587	7.09045	7.22685	6.62557	4.83585	5.32058	5.82445	5.19913	5.98722
clstr_56214_1695_11	0.0093193	2.61061	1.38439	up	8.77186	7.38747	TGAGGATATAGCAGTAAGCGCAACAGACCAAGCTAACAGCTTAGTAAAGGGTGAGGTAAA	ENST00000608721.1	chr6	160990318	160992342	-	GENCODE release 31	lncRNA		ENSG00000272841.1	AL139393.3	1	2025		Detected	Detected	Detected	Detected	Detected	Detected	Detected	Detected	Detected	Detected	8.11467	8.02982	8.99606	8.55979	10.1589	6.60261	7.78897	7.40291	6.91867	8.22419
clstr_192937_210_18	0.0347463	2.60989	1.38399	up	5.86294	4.47895	TTTCAATTGGAGGCTATGGATTCCAAATCTTCCATGGAGTTACTTACGAGATTCTGTACC	ENST00000602528.1	chr1	39206512	39206957	+	GENCODE release 31	lncRNA	intronic	ENSG00000270040.1	AL356055.1	1	446		Detected	Detected	Detected	Detected	Detected	Detected	Not Detected	Detected	Not Detected	Detected	5.59057	4.76653	6.58417	5.77817	6.59526	5.20934	2.63382	4.31046	3.9002	6.34094
A_32_P84369	0.0471861	2.60977	1.38392	up	6.81227	5.42835	AGACTTGATGTGGATCGTGATCATTTCGGGAAATGTGTTACTCCAAAAACTTTTATAATC	NR_038353					Refseq	lncRNA			FAM153C				Detected	Detected	Detected	Detected	Detected	Detected	Detected	Detected	Detected	Detected	5.95534	6.42947	7.51253	5.30673	8.85728	5.91013	4.14329	5.30894	4.95705	6.82233
clstr_30767_1410_7	0.0449231	2.60857	1.38326	up	5.82334	4.44008	GCACGTAGGGTACTTAAGAAGAATTTCTGTCTAGCATAGTCGGTTTATCCAAACCTTGAG	lnc-QDPR-5:1	chr4	16874468	16877607	-	LNCipedia version 5.2	lncRNA	intronic	lnc-QDPR-5		2			Detected	Detected	Detected	Detected	Detected	Detected	Detected	Not Detected	Not Detected	Detected	6.28418	4.38034	6.70822	5.20006	6.54393	5.94552	3.9926	3.97031	2.99704	5.29495
A_33_P3227896	0.0241632	2.60561	1.38162	up	6.00249	4.62087	ACTGCCAGGCTACACAGTTGGTGCCATTTGCGGAGGTGACCTTTGACCTTTAACCCACGC	NR_027145	chr2	109898432	109968574	+	Refseq	lncRNA			LIMS3-LOC440895		3219	100271835	Detected	Detected	Detected	Detected	Detected	Detected	Detected	Detected	Detected	Detected	5.82807	4.55891	7.88712	5.67153	6.06684	4.44853	4.07885	5.0577	4.58883	4.93046
clstr_37559_413_10	0.0450159	2.60471	1.38112	up	9.54618	8.16506	CTTTCCCTTCGTGGGAACCAACTGAAATTGGCAAACTGTGACCGTTTGTGACGAGTTATC	NONHSAT158312.1	chr10	75488503	75491243	.	NONCODEv5	lncRNA	intergenic	NONHSAG062214.1		1			Detected	Detected	Detected	Detected	Detected	Detected	Detected	Detected	Detected	Detected	9.86678	8.50492	10.6197	8.38967	10.3499	9.74696	7.32589	7.5874	6.76771	9.39733
clstr_158238_210_16	0.00216346	2.60303	1.38019	up	4.92443	3.54424	CTCCAGAAAGTCTTACCTGTTCCCTTGAGTTCGGATTAAGTGTTTCTCATATCTTAGAAG	lnc-FILIP1L-5:1	chr3	99713756	99720065	-	LNCipedia version 5.2	lncRNA	antisense	lnc-FILIP1L-5		4			Detected	Detected	Detected	Not Detected	Detected	Detected	Not Detected	Detected	Not Detected	Detected	5.05401	3.87518	6.19499	3.75256	5.74542	3.94346	3.05926	4.25438	2.11415	4.34997
clstr_179515_151_28	0.049855	2.59898	1.37795	up	5.18788	3.80993	CATGAAGATATTTCGTTGTCTACCGTAGGCTTCAAAGCACTCAAAGTATTCACTTGGAAC	MSTRG.44208.7	chr3	91544941	91548354	+	RefLnc 2017	lncRNA	intergenic	MSTRG.44208		3			Detected	Detected	Detected	Detected	Detected	Detected	Not Detected	Not Detected	Not Detected	Detected	5.4749	3.51696	5.88732	4.97941	6.08079	5.5818	2.52033	2.91987	3.48787	4.53978
clstr_56608_756_14	0.0400184	2.5953	1.3759	up	7.13804	5.76214	AAACTTAGAAGGGTGCTCAAATAAGTAAGTTCAAGGATATCCTCTGAAGCATTGCCGTAG	ENST00000581579.2	chr17	79018131	79027673	-	GENCODE release 31	lncRNA		ENSG00000265096.2	C1QTNF1-AS1	3	2015	100507410	Detected	Detected	Detected	Detected	Detected	Detected	Detected	Detected	Detected	Detected	7.50428	7.1447	7.3392	7.3558	6.34624	6.82109	5.79997	4.20191	6.28554	5.70221
clstr_181925_298_12	0.0443772	2.59455	1.37549	up	7.86572	6.49023	ATTACTGCAAATGCAGTGCCTTGTACATAGGGACCCACTGTGAGATAAGCGTCAATCCGT	lnc-MTNR1A-3:1	chr4	186597730	186598821	-	LNCipedia version 5.2	lncRNA	intronic	lnc-MTNR1A-3		3			Detected	Detected	Detected	Detected	Detected	Detected	Detected	Detected	Detected	Detected	9.27526	7.00328	7.74622	7.11436	8.18947	7.61403	6.04126	5.2945	5.06056	8.44079
clstr_137765_394_16	0.0333984	2.59236	1.37427	up	6.96094	5.58668	CTCCACCCAATAACAATTTCCAGCAGGAGTCCAAATATACTTAAACACCCGTATATGTCA	NONHSAT173964.1	chr16	65009576	65010421	-	NONCODEv5	lncRNA	intergenic	NONHSAG072210.1		3			Detected	Detected	Detected	Detected	Detected	Detected	Detected	Detected	Detected	Detected	6.95111	6.07676	7.65567	5.58694	8.53425	5.30836	5.72845	5.59659	5.20806	6.09191
A_24_P315346	0.0411643	2.5851	1.37022	up	5.36565	3.99543	GTCACTGTTGAAGACCTGGACCGGGAGAAGGAGGCAGCATTCCAGCGCATCAATAGTGCA	NR_024583	chr22	21282425	21297730	+	Refseq	lncRNA			POM121L8P		7716	29797	Detected	Detected	Detected	Detected	Detected	Detected	Not Detected	Not Detected	Not Detected	Detected	5.9285	4.29358	6.24528	4.17136	6.18951	4.90775	3.21404	3.04611	3.39123	5.418
clstr_227325_59_13	0.00447039	2.58472	1.37001	up	5.86487	4.49487	ATTTCTTCAGGTTATACAAGACTTCCCACATGCTATGGCTCCAACAAACCCTTTCGATTT	MSTRG.18502.1	chr14	19264913	19265142	.	RefLnc 2017	lncRNA	intergenic	MSTRG.18502		1			Detected	Detected	Detected	Detected	Detected	Detected	Detected	Detected	Not Detected	Detected	5.53654	5.76429	6.13207	5.50237	6.3891	4.12952	4.42218	4.10837	3.97526	5.83901
clstr_177863_236_6	0.00966411	2.58291	1.369	up	10.233	8.86398	AAATCCTCCAGTCTGGATCGTTTGACGGGACTTCAGGTTCTTTCTGAAATCGCCGTGTTA	lnc-SMARCA4-4:1	chr19	11127547	11133521	+	LNCipedia version 5.2	lncRNA	sense-overlapping	lnc-SMARCA4-4		2			Detected	Detected	Detected	Detected	Detected	Detected	Detected	Detected	Detected	Detected	11.8139	8.34588	10.9537	9.7353	10.3161	10.1009	7.90922	8.74216	8.44862	9.11899
clstr_143762_561_19	0.0135175	2.5825	1.36877	up	5.21889	3.85012	GTGACATTTATGGGCCCATTTGGACACCCACAAAGAGGTTGATTTCCATAGATTAAATGT	MSTRG.39727.1	chr20	58163702	58175463	-	RefLnc 2017	lncRNA	intergenic	MSTRG.39727		3			Detected	Detected	Detected	Detected	Detected	Detected	Not Detected	Not Detected	Not Detected	Detected	6.43456	4.30947	5.3987	4.90981	5.04192	4.51831	3.21684	3.05395	4.13875	4.32276
clstr_218015_20_16	0.00739465	2.57759	1.36602	up	3.57835	2.21233	ACTCTTGGAAACGGTAACGGTGCCTGAAGCCAATGAATCAGAGACTGCTCACTTTATCTT	MSTRG.52995.1	chr5	118459788	118461008	+	RefLnc 2017	lncRNA	intergenic	MSTRG.52995		2			Not Detected	Detected	Detected	Detected	Detected	Not Detected	Not Detected	Not Detected	Not Detected	Not Detected	2.32628	3.70947	4.04184	4.59838	3.21577	1.00034	2.15968	3.56778	2.42749	1.90634
clstr_228615_2_24	0.0301205	2.57611	1.36519	up	4.81423	3.44904	ACACAGTCTCCTGGATCGTCAATGCTGATGAAGTAGAAGTTGATGGTGACAAGCCTTCCA	NONHSAT155166.1	chr10	16828872	16832809	+	NONCODEv5	lncRNA	intergenic	NONHSAG060337.1		2			Detected	Detected	Detected	Detected	Detected	Detected	Detected	Not Detected	Not Detected	Detected	4.41238	3.8765	5.91566	4.37939	5.48722	3.28707	3.65298	3.13136	3.20783	3.96596
clstr_125830_373_21	0.0209786	2.57206	1.36293	up	11.3056	9.9427	ATGTCAAGCTTCTGGAGTGACTAGAGCTCACTGTCTACTGCAACTGTGATTTCCCATGTC	NONHSAT196153.1	chr3	121631399	121660886	-	NONCODEv5	lncRNA	intergenic	NONHSAG035885.2		5			Detected	Detected	Detected	Detected	Detected	Detected	Detected	Detected	Detected	Detected	12.0819	9.75527	12.1545	10.5208	12.0156	11.3522	9.30656	9.69251	9.23369	10.1285
clstr_215550_74_16	0.0332169	2.57118	1.36243	up	8.55027	7.18783	AGTTCAGGGCTATAGTGTGCTACGTTGATCTGGTGTTCACGCTAAGTTCTGCATCAATAT	lnc-MCL1-1:1	chr1	150568973	150569269	-	LNCipedia version 5.2	lncRNA	intergenic	lnc-MCL1-1		1			Detected	Detected	Detected	Detected	Detected	Detected	Detected	Detected	Detected	Detected	7.41818	7.27432	9.82024	8.45874	9.77985	7.13065	6.41314	7.66034	7.51394	7.22109
clstr_19523_1891_12	0.00211752	2.56393	1.35836	up	6.94726	5.58891	AAAGAGAAACACTGCTTTAGGAAGTGGGTCATGTGGGTGTATAAGTGGTTCGTGGACAGG	ENST00000418968.5	chr2	162159790	162173223	+	GENCODE release 31	lncRNA		ENSG00000236841.8	AC007750.1	4	4126		Detected	Detected	Detected	Detected	Detected	Detected	Detected	Detected	Detected	Detected	5.92315	6.86013	7.0233	6.94854	7.9812	5.01857	4.97155	5.95918	5.74774	6.24749
clstr_147722_492_20	0.00606412	2.56329	1.358	up	11.1833	9.82533	ACTCATTCATCATTCCCGATCAACTAGGATGAATTTAAGACTGTGCTACCATGTGTTCTC	lnc-MRM3-1:1	chr17	741664	742884	+	LNCipedia version 5.2	lncRNA	intronic	lnc-MRM3-1		2			Detected	Detected	Detected	Detected	Detected	Detected	Detected	Detected	Detected	Detected	10.8222	10.6823	11.5558	10.7992	12.0571	9.99286	9.50328	9.46512	8.97327	11.1921
clstr_138596_192_15	0.00901177	2.56171	1.35711	up	4.82815	3.47104	TTATAAACTGATTAGGTACAGAAGGGCCCAGAGCATCTGAGTAGGATGGTTCATGAGACA	NONHSAT187829.1	chr2	183188899	183189640	.	NONCODEv5	lncRNA	intergenic	NONHSAG080795.1		1			Detected	Detected	Detected	Detected	Detected	Detected	Not Detected	Detected	Not Detected	Detected	5.30822	4.95839	4.92105	4.06102	4.89206	4.09713	2.9981	4.12223	1.96965	4.16809
clstr_130587_191_16	0.0203596	2.55938	1.35579	up	6.18787	4.83208	AAGCCAGTGACAGCTTAAAGAGGGAGAAATAGAATCAGCTGAGGGATTGCAACAGTAGAG	lnc-RPA3-6:1	chr7	8141765	8157764	-	LNCipedia version 5.2	lncRNA	intronic	lnc-RPA3-6		3			Detected	Detected	Detected	Detected	Detected	Detected	Detected	Detected	Not Detected	Detected	6.74147	5.49667	6.54547	5.42836	6.72738	6.40719	4.00862	4.20977	3.56016	5.97464
clstr_194832_210_18	0.0405043	2.55888	1.35551	up	8.35688	7.00137	ATTATGGAAAGATCAGGCTCTCCTGGAGAGGCAACAACCGAGATGAATGAGAAGATAGGT	lnc-XKR5-3:1	chr8	6511897	6512331	-	LNCipedia version 5.2	lncRNA	intronic	lnc-XKR5-3		1			Detected	Detected	Detected	Detected	Detected	Detected	Detected	Detected	Detected	Detected	9.36046	7.94423	9.10799	6.50254	8.86917	6.67618	7.23481	6.99149	6.26741	7.83695
clstr_178837_445_23	0.0197917	2.55174	1.35148	up	4.78882	3.43734	TTCCCATCTGGAAGACTATGCCAATGGTTGTACTTGTGGTGAAGTTGAAGTGAAATAAAG	lnc-VPS35-1:1	chr16	46620466	46621351	-	LNCipedia version 5.2	lncRNA	intronic	lnc-VPS35-1		2			Detected	Detected	Detected	Detected	Detected	Not Detected	Not Detected	Not Detected	Detected	Detected	4.72351	4.84686	5.24324	4.31246	4.81802	2.36117	3.2701	3.9631	4.18727	3.40503
clstr_69126_1548_23	0.0253492	2.54814	1.34944	up	6.1644	4.81496	TTGAGCATCTACTGTATATCATGTGCTGAGATAGGCACCAGTGGTGCAGGGAACATATGG	lnc-GINS1-10:1	chr20	25812269	25815679	+	LNCipedia version 5.2	lncRNA	antisense	lnc-GINS1-10		2			Detected	Detected	Detected	Detected	Detected	Detected	Detected	Not Detected	Detected	Detected	7.27442	5.31294	6.14227	5.62641	6.46595	5.34674	3.6688	3.93681	4.71808	6.40436
clstr_187629_0_28	0.0132357	2.54736	1.349	up	7.19745	5.84845	TGTGCATCTAGATGATCTGGTGGAGTTTACACTTCAGAGGCACTGGGAATGCCAAAGATT	ENST00000428888.1	chr2	165794857	165846091	-	GENCODE release 31	lncRNA	intergenic	ENSG00000229195.1	AC009495.1	2	372		Detected	Detected	Detected	Detected	Detected	Detected	Detected	Detected	Not Detected	Detected	8.21706	7.3023	7.30409	5.70224	7.46157	7.02707	6.12771	5.13819	3.82617	7.1231
clstr_224052_42_16	0.0267587	2.5415	1.34568	up	5.0872	3.74152	AGAAAGTGCAGCCATCGGTACATGAGGAATACATGGAAGGAAGTGGCAGCATTTAAGGGT	NONHSAT200117.1	chr4	79702915	79744315	-	NONCODEv5	lncRNA	intergenic	NONHSAG088379.1		4			Detected	Not Detected	Detected	Detected	Detected	Detected	Not Detected	Detected	Not Detected	Detected	5.8019	3.02833	5.89934	5.77807	4.92835	4.29793	2.60537	4.41634	3.11811	4.26983
clstr_221510_85_17	0.013756	2.54108	1.34544	up	5.34387	3.99843	GACAGTTGCATAGAGCAAGGTGGATTCGTGTTACACTGATCTTATTCACATTCAAAGGGA	NONHSAT149101.1	chr1	65068407	65070523	+	NONCODEv5	lncRNA	intergenic	NONHSAG056520.1		2			Detected	Detected	Detected	Detected	Detected	Detected	Not Detected	Detected	Not Detected	Detected	5.18019	4.87517	6.43228	4.53741	5.69431	5.08096	3.16305	4.82578	2.64733	4.27504
clstr_129299_95_32	0.0193069	2.541	1.34539	up	4.46999	3.12459	GTGACTGGCTAAGTCCACAACCCATTAGAAACCCAGAAATAATCAAATCATGGGAGAGAT	SNHG27:13	chr4	131773546	131775036	+	LNCipedia version 5.2	lncRNA	intergenic	SNHG27	SNHG27	3		101927305	Detected	Detected	Detected	Detected	Detected	Detected	Not Detected	Not Detected	Not Detected	Detected	4.78742	3.69896	4.81417	3.97581	5.07359	4.13187	1.40023	3.06803	2.34714	4.6757
clstr_188560_177_19	0.0258352	2.54023	1.34496	up	8.61942	7.27446	CATGCTGGTGGTGTACTCTGCTAATGGAGAGATGTTTAAACTGAGAGGTGCGTTCTTCTC	lnc-CMTM6-3:2	chr3	31879406	31980946	-	LNCipedia version 5.2	lncRNA	intronic	lnc-CMTM6-3		2			Detected	Detected	Detected	Detected	Detected	Detected	Detected	Detected	Detected	Detected	8.62385	7.43684	9.24327	8.14857	9.64458	7.84162	6.0097	6.61279	6.60472	9.30349
clstr_171120_207_14	0.0387088	2.53695	1.34309	up	9.2337	7.8906	TTTATCTCCTACATGAGACACATCCACAGATCAGGCCCAATCATTACGCACTGCAGTGCT	NONHSAT198797.1	chr4	86809648	86811269	+	NONCODEv5	lncRNA	intergenic	NONHSAG087659.1		2			Detected	Detected	Detected	Detected	Detected	Detected	Detected	Detected	Detected	Detected	10.1747	7.58672	9.72179	8.66878	10.0165	10.0689	6.59719	7.19443	6.49636	9.09617
clstr_207910_128_15	0.0289301	2.53578	1.34243	up	4.66785	3.32542	TTTGGAAAGAATGTTATGAAGTGAGAAGACGAGGACCTGCTAGTGACGCTCTGCTGCTCT	T301570	chr6	32358478	32359681	-	MiTranscriptome beta	lncRNA	intergenic	G070405	PRCAT197	2	347		Detected	Detected	Detected	Detected	Detected	Detected	Detected	Not Detected	Not Detected	Detected	3.70525	4.36144	5.14779	4.34474	5.78005	3.41162	3.56967	2.50148	3.06743	4.07691
clstr_187777_161_28	0.044914	2.53519	1.34209	up	4.66011	3.31801	ATCTAGCATGGGAGGATGAAAGCACAGCCATTGTTCTGGAGACACTTTCTGGTTGTCATT	ENST00000608014.1	chr22	29316744	29317220	-	GENCODE release 31	lncRNA	intronic	ENSG00000273216.1	AC002059.1	1	477		Detected	Detected	Detected	Detected	Detected	Detected	Detected	Not Detected	Not Detected	Detected	4.07254	4.00105	5.36721	4.56941	5.29033	3.38275	3.86268	2.89346	2.1872	4.26397
clstr_104667_487_18	0.00413322	2.53109	1.33976	up	4.6587	3.31894	AAACGGGCAGATCCAAATGGCTTATAACCAATAGGCTAAACCCAAGATGCATTTGATTCA	NONHSAT214361.1	chr7	12695387	12696448	.	NONCODEv5	lncRNA	intergenic	NONHSAG097630.1		1			Detected	Detected	Detected	Detected	Detected	Detected	Not Detected	Not Detected	Not Detected	Detected	4.08444	4.61811	4.5917	4.71293	5.2863	3.61672	3.20527	2.8008	3.16701	3.80487
clstr_212968_178_24	0.0139369	2.52888	1.3385	up	14.6215	13.283	GAATCAAAGAGGAGGTTGTGATTTGGTCGAAGGTGCCTGGTTTAGTGCTGTAATTGTCTT	lnc-PCDH19-3:1	chrX	99938208	99938520	-	LNCipedia version 5.2	lncRNA	intergenic	lnc-PCDH19-3		1			Detected	Detected	Detected	Detected	Detected	Detected	Detected	Detected	Detected	Detected	14.8551	13.6252	15.4442	13.7378	15.4451	14.0621	12.589	12.9083	12.2839	14.5716
clstr_65809_471_14	0.0326749	2.52827	1.33815	up	9.51599	8.17784	ACGGGATTAACAGAACGTCCTTGCAGACTGAGCGATGACACCACACTTTGTTTGGACATT	NONHSAT185332.1	chr2	110084276	110115810	-	NONCODEv5	lncRNA	intergenic	NONHSAG078966.1		3			Detected	Detected	Detected	Detected	Detected	Detected	Detected	Detected	Detected	Detected	8.62158	9.20009	10.0395	10.0626	9.65624	8.89235	7.59629	8.42406	7.89362	8.08288
clstr_33211_2151_13	0.0456296	2.52757	1.33775	up	3.94747	2.60972	ACTATATTCGAAGGTCTAGGAATGTTGTCAGTGTGTGTTTCAAAGGTTACCACTATCTGG	ENST00000637833.1	chr12	96160692	96172126	-	GENCODE release 31	lncRNA	intergenic	ENSG00000283422.1	LINC02452	3	2982	105369924	Detected	Detected	Detected	Not Detected	Detected	Detected	Not Detected	Not Detected	Not Detected	Detected	2.9383	3.90736	5.05438	3.11955	4.71779	3.45064	1.96511	3.40374	1.18353	3.04559
clstr_95683_1069_19	0.00801372	2.52591	1.3368	up	4.6959	3.3591	CCTGCTGGTCTGAATAATTAGCAGAGTTATCCCAACCTTCTGTATCTGGAGTTTATGTAT	NONHSAT206449.1	chr5	157925739	157926929	.	NONCODEv5	lncRNA	intergenic	NONHSAG092768.1		1			Detected	Detected	Detected	Detected	Detected	Detected	Detected	Not Detected	Not Detected	Detected	5.28377	5.00865	4.9196	4.27541	3.9921	4.70981	3.81739	3.29792	2.07606	2.89434
clstr_206028_182_46	0.00324063	2.52307	1.33518	up	6.12596	4.79078	TAAATCCTCCTGAGAAAGGAGTTAGGAAAGGCTCCTGGAGGAGGCTGGCAAAGAAATACA	MSTRG.45895.1	chr3	172623660	172631889	+	RefLnc 2017	lncRNA	intergenic	MSTRG.45895		3			Detected	Detected	Detected	Detected	Detected	Detected	Detected	Detected	Detected	Detected	6.04761	6.00711	6.36116	5.97406	6.23985	4.37676	4.75368	4.55545	4.61733	5.65067
A_33_P3718734	0.0391804	2.52082	1.33389	up	5.91878	4.58489	GCCATGTTATGATGGTGAGTGAAGGAAGCAGGACGCAATATAGCAATGCTAAATAAAAAA	NR_122070	chr3	42770612	42773635	+	Refseq	lncRNA			LOC729083		897		Detected	Detected	Detected	Detected	Detected	Detected	Not Detected	Detected	Detected	Detected	5.8417	4.69308	6.63336	6.5595	5.86628	5.85779	3.16852	4.45786	4.2651	5.17519
clstr_123285_247_34	0.0278453	2.51923	1.33298	up	4.31753	2.98455	AAGCAGAGATCTGAGTGACTCACTTTGAAGATGGAGGAAGAGGTCACAGGCCAAGTGATA	lnc-GCNT1-2:2	chr9	76553131	76565036	+	LNCipedia version 5.2	lncRNA	intergenic	lnc-GCNT1-2		2			Detected	Detected	Detected	Not Detected	Detected	Not Detected	Not Detected	Not Detected	Not Detected	Detected	3.79984	3.82164	4.87965	3.8315	5.25503	2.50843	1.63615	2.70687	3.72305	4.34826
clstr_77702_930_14	0.0119611	2.51656	1.33145	up	6.97779	5.64633	AAGACAGCCGCAAAGGAGACTTGAGCTGGTTAAACTCAGTAGAAACACCCTGAACTCATA	lnc-CCDC192-1:1	chr5	128109486	128110994	+	LNCipedia version 5.2	lncRNA	intronic	lnc-CCDC192-1		1			Detected	Detected	Detected	Detected	Detected	Detected	Detected	Detected	Detected	Detected	6.79564	6.34417	7.2681	6.66614	7.81489	5.91268	4.88684	5.63812	4.44242	7.35161
clstr_168428_400_12	0.0263107	2.51509	1.33061	up	3.95565	2.62505	CACTAAACGCCAATAATATGGAGACACTAATCGAATGTCAATCAGAGGGTGATATCAAGG	ENST00000645980.1	chr6	159042192	159095823	-	GENCODE release 31	lncRNA		ENSG00000226032.2	AL035530.1	7	567		Detected	Not Detected	Detected	Detected	Detected	Detected	Not Detected	Not Detected	Not Detected	Not Detected	3.94127	3.15717	4.59569	4.421	3.66314	3.51064	2.47581	3.41028	2.63403	1.09448
A_22_P00023023	0.018942	2.51391	1.32993	up	8.3244	6.99447	TGATCTTTGAAATGCGTTATTGATTTTCTTCTTTCTTCTGGGAAATGCAATGCAGGTGAA	NR_104643	chr5	42985398	42993333	-	Refseq	lncRNA			FLJ32255		2760	643977	Detected	Detected	Detected	Detected	Detected	Detected	Detected	Detected	Detected	Detected	8.60666	6.68753	9.07813	8.43754	8.81214	8.24725	4.79167	6.86962	6.96339	8.1004
clstr_85738_444_24	0.0155846	2.51166	1.32864	up	5.29732	3.96868	AGATGTCTGCTTTATGTATCCTTGCATTCACTATTAAGATTTAGAGACCCAGACCGGGCG	MSTRG.58022.1	chr6	147733940	147735295	+	RefLnc 2017	lncRNA	intergenic	MSTRG.58022		1			Detected	Detected	Detected	Detected	Detected	Detected	Detected	Not Detected	Not Detected	Detected	4.87517	4.9984	6.25612	4.37627	5.98064	4.34543	3.58407	3.77297	3.06129	5.07962
clstr_22051_545_7	0.049227	2.51112	1.32833	up	5.52101	4.19268	CTGCAGCATGTGGGTTAGTGCCACACAACGAAGAATTATTCTGTACGCTGTACGACTGTA	MSTRG.59305.1	chr7	30003386	30007230	-	RefLnc 2017	lncRNA	intergenic	MSTRG.59305		1			Detected	Detected	Detected	Detected	Detected	Detected	Detected	Not Detected	Not Detected	Detected	5.72888	4.57646	5.76221	5.38408	6.15342	5.07327	3.26685	3.62928	2.8044	6.18959
clstr_147928_580_22	0.0260455	2.51048	1.32796	up	8.13062	6.80266	AGCACTCATAATGTGCTAGAAACTCTACATATTATTGCGAGTCATTGCCTCTCAACACTG	ENST00000614633.1	chr14	56117316	56117990	-	GENCODE release 31	lncRNA	antisense	ENSG00000277763.1	AL138995.1	1	675		Detected	Detected	Detected	Detected	Detected	Detected	Detected	Detected	Detected	Detected	7.74686	7.52285	8.83324	7.85881	8.69136	7.06923	6.074	6.46406	5.97744	8.42858
clstr_90570_569_24	0.0347506	2.5099	1.32763	up	8.58261	7.25498	AAACCAGCACTCTCGTAATGATGTCATGGTTTCTGAGTGGCTAAACAAACTGAATCTAGA	NONHSAT169120.1	chr14	24336023	24338271	-	NONCODEv5	lncRNA	intergenic	NONHSAG014557.2		5			Detected	Detected	Detected	Detected	Detected	Detected	Detected	Detected	Detected	Detected	8.21624	8.01677	9.32613	7.85928	9.49463	8.46221	6.7074	7.35516	6.39542	7.35472
clstr_51667_1976_23	0.0257592	2.50933	1.3273	up	5.58349	4.25619	GCCATGGACTCCTGTACTGGAGGAAGAGTGGTGATAAATGTCCAGGTTTACAAGTTGAAA	ENST00000594169.3	chr15	21368459	21370621	+	GENCODE release 31	lncRNA		ENSG00000268531.3	AC060814.3	1	2163		Detected	Detected	Detected	Detected	Detected	Detected	Not Detected	Detected	Not Detected	Detected	4.48298	3.41451	6.47522	6.54189	7.00287	4.29256	2.07842	5.57378	4.0787	5.2575
clstr_137996_61_13	0.00129669	2.50693	1.32592	up	7.8927	6.56678	TGGTGATTATAGTGTGCAGCAGAATGTGAGAACCACACCTTGAAACCATTGTGCCATGGC	lnc-GPR155-4:1	chr2	174567077	174570646	-	LNCipedia version 5.2	lncRNA	intronic	lnc-GPR155-4		4			Detected	Detected	Detected	Detected	Detected	Detected	Detected	Detected	Detected	Detected	8.49953	6.82669	8.59122	6.75764	8.78843	7.71027	5.32038	6.87957	5.25453	7.66917
clstr_230816_92_66	0.0120473	2.5068	1.32585	up	6.99534	5.66949	AACTTACCTGAAACCAACCCTGATGGATATTGGATTTCTAAGCTCCAGAACTGTGAGAAA	NONHSAT194821.1	chr3	164618010	164619508	+	NONCODEv5	lncRNA	intergenic	NONHSAG036561.2		2			Detected	Detected	Detected	Detected	Detected	Detected	Detected	Detected	Detected	Detected	7.0171	5.3058	6.77291	7.96146	7.91943	5.37473	5.07747	5.60584	5.97002	6.31939
clstr_100894_676_14	0.0154831	2.50106	1.32254	up	9.50552	8.18298	CCTAGGTGACGGAGCGGGACCCTGCCGCTAAATAAATAAATAAATAAATAACATAGTAGT	lnc-C5AR1-3:1	chr19	47089909	47344754	+	LNCipedia version 5.2	lncRNA	sense-overlapping	lnc-C5AR1-3		3			Detected	Detected	Detected	Detected	Detected	Detected	Detected	Detected	Detected	Detected	9.38761	8.60867	10.4861	9.20748	9.83776	8.89293	7.62358	8.01293	7.80631	8.57914
clstr_2004_5852_7	0.030097	2.50078	1.32238	up	5.03698	3.7146	TGTGCGCGAACACTGTAGTACACACCGATGACAGCAGATTAAGCCATTTCTCTCTTAGGT	ENST00000422956.6	chr2	113235536	113276581	+	GENCODE release 31	lncRNA		ENSG00000189223.15	PAX8-AS1	5	11799	654433	Detected	Detected	Detected	Detected	Detected	Detected	Not Detected	Not Detected	Not Detected	Detected	6.53729	5.06189	3.93271	3.99344	5.65959	5.62159	2.81602	2.4958	1.98866	5.65095
clstr_131523_256_17	0.0163213	2.49903	1.32137	up	9.96492	8.64355	CTTCCGTGATGATAAATGTGCCAACCTCTTTGAAGCATTGGTAGGAACTCTTAAAGCTGC	NONHSAT208116.1	chr6	139029160	139043292	+	NONCODEv5	lncRNA	intergenic	NONHSAG093656.1		3			Detected	Detected	Detected	Detected	Detected	Detected	Detected	Detected	Detected	Detected	9.89684	9.2441	10.3098	9.50077	10.8731	9.5795	7.49371	8.31067	7.71051	10.1234
clstr_107605_84_19	0.0461335	2.49619	1.31973	up	9.35791	8.03818	CTCTATGACCTGCGGGCAGATAGGGAGGTTGCCATCTATTCCAAAGAAAGCATCATATTT	lnc-BCL2L10-4:1	chr15	52123559	52128273	-	LNCipedia version 5.2	lncRNA	intronic	lnc-BCL2L10-4		3			Detected	Detected	Detected	Detected	Detected	Detected	Detected	Detected	Detected	Detected	9.7139	8.65631	9.91764	8.8846	9.6171	8.07557	7.94275	7.40645	7.02318	9.74296
clstr_70123_872_15	0.0442176	2.49611	1.31968	up	6.1172	4.79751	TTTATGTATGGGTTCCATGGAGCTCCACTGGCACAATCAGTTAGTGCACGGTCCTTACAT	lnc-ATXN7-15:1	chr3	65032055	65043655	+	LNCipedia version 5.2	lncRNA	intergenic	lnc-ATXN7-15		2			Detected	Detected	Detected	Detected	Detected	Detected	Detected	Detected	Not Detected	Detected	6.44136	5.35331	6.81679	5.89032	6.08421	5.72482	4.9635	4.15645	3.73157	5.41124
clstr_34163_176_15	0.0110719	2.49478	1.31891	up	6.41384	5.09493	TTCTTCACTGGACACCAGTATGAGTCAACTTTCCTGTAAAGCAGAACAAGCACGAGATTG	HLA-F-AS1:9	chr6	29735405	29738330	-	LNCipedia version 5.2	lncRNA	antisense	HLA-F-AS1	HLA-F-AS1	1		285830	Detected	Detected	Detected	Detected	Detected	Detected	Detected	Detected	Detected	Detected	6.41042	6.33388	6.67202	6.32361	6.32927	5.45756	4.83039	4.46411	4.84257	5.88
clstr_94017_395_14	0.035361	2.49228	1.31746	up	4.80885	3.49138	TCAAGGCCAGCATAACATATCTCTGTCAGAGGGCATTAATAAGCTGTAAGTGCACCGTGT	lnc-ADGRL2-5:2	chr1	81992876	81996530	+	LNCipedia version 5.2	lncRNA	intergenic	lnc-ADGRL2-5		3			Detected	Detected	Detected	Detected	Detected	Detected	Not Detected	Not Detected	Not Detected	Detected	4.53486	4.21399	5.38697	4.6665	5.24192	4.30175	1.70123	3.59076	3.12069	4.74249
clstr_171726_390_13	0.0494995	2.49166	1.31711	up	5.9901	4.67299	AAGACGGCAGCCTCATGGAGTGACTAGAGAACACTTGATACTGAGCTCTGGAAATCGTTT	lnc-TNIK-7:1	chr3	171765129	171771385	-	LNCipedia version 5.2	lncRNA	intronic	lnc-TNIK-7		2			Detected	Detected	Detected	Detected	Detected	Detected	Detected	Detected	Not Detected	Detected	6.34548	4.80885	7.34221	5.789	5.66497	4.83875	4.17016	5.34549	3.24577	5.76479
clstr_58728_797_19	0.0132456	2.49085	1.31664	up	7.08619	5.76956	TTCAGGACGGGAACCCACGTCTGGCTGGAGAGATAAGACCAATTATAATCAGCAAGACAT	ENST00000592201.1	chr18	57630350	57669296	+	GENCODE release 31	lncRNA		ENSG00000267040.6	AC027097.1	3	1954		Detected	Detected	Detected	Detected	Detected	Detected	Detected	Detected	Detected	Detected	6.9619	6.46283	8.01802	6.65558	7.33264	6.63728	4.96892	5.97183	4.86298	6.40677
clstr_137473_594_13	0.0116226	2.48731	1.31459	up	6.14043	4.82584	AATGATACATGGCGACTCACGTGTTACTAGGAGGATTAAGTTGGTTATCTTGTTCCATTG	lnc-ALPK1-4:1	chr4	112447963	112448711	+	LNCipedia version 5.2	lncRNA	intergenic	lnc-ALPK1-4		1			Detected	Detected	Detected	Detected	Detected	Detected	Detected	Detected	Detected	Detected	6.33304	5.17354	6.79602	5.53577	6.86379	5.06302	3.60504	4.691	4.17879	6.59137
clstr_100201_118_15	0.0208494	2.48705	1.31444	up	4.3295	3.01506	TCACTCTCAGCTGAACCTAATGCTAACAATGGTCCGGCCACTAAAGATCAAATTCCTGCA	lnc-SAP130-3:1	chr2	128258854	128259975	-	LNCipedia version 5.2	lncRNA	intronic	lnc-SAP130-3		1			Detected	Not Detected	Detected	Detected	Detected	Not Detected	Not Detected	Not Detected	Not Detected	Detected	4.05699	3.20882	5.27591	4.20879	4.89699	2.45025	2.46996	2.808	3.77626	3.57085
clstr_143867_33_16	0.0175822	2.48464	1.31303	up	8.96818	7.65515	AAAGGAAGTAATCCCTAGTGTCAGCAGATTCAGCGGTACTGGTGTATAATAGAATGAACT	lnc-CCDC122-2:1	chr13	43823909	43874926	-	LNCipedia version 5.2	lncRNA	intronic	lnc-CCDC122-2		4			Detected	Detected	Detected	Detected	Detected	Detected	Detected	Detected	Detected	Detected	8.63496	8.47891	9.66131	8.92767	9.13806	7.74695	7.02748	7.49473	7.12959	8.87698
clstr_31561_1032_12	0.0380225	2.48345	1.31235	up	5.45533	4.14298	ACCTGGAAGGTAGGCGCTTAACCTAGAACTTGTTGAATGTACCAACCAACACATGCTTTG	lnc-C19orf57-8:1	chr19	13792069	13795152	-	LNCipedia version 5.2	lncRNA	bidirectional	lnc-C19orf57-8		1			Detected	Detected	Detected	Detected	Detected	Detected	Detected	Detected	Not Detected	Detected	4.80805	4.87488	6.38716	4.9784	6.22815	4.34551	4.23273	5.05233	2.07787	5.00647
clstr_175992_317_22	0.0208263	2.48232	1.31169	up	9.78974	8.47804	ATGTCACTGGAAAGCCAGGAAGTGCAGGAATCATTTCATCAGGCCCAATAACTACACCAC	lnc-TOMM70-3:1	chr3	100774604	100778627	-	LNCipedia version 5.2	lncRNA	intronic	lnc-TOMM70-3		3			Detected	Detected	Detected	Detected	Detected	Detected	Detected	Detected	Detected	Detected	9.55944	9.48099	9.97108	9.98049	9.95668	8.21929	7.65325	8.33445	8.16486	10.0184
clstr_204400_146_13	0.0272321	2.47683	1.30849	up	5.92276	4.61426	TTCTCCACCAGATGACTATAATTGCAAAGTCGAGTTTGATGTGATGTCTGATGGCACCCT	lnc-IGSF10-3:1	chr3	151475804	151476174	-	LNCipedia version 5.2	lncRNA	intergenic	lnc-IGSF10-3		1			Detected	Detected	Detected	Detected	Detected	Detected	Detected	Detected	Not Detected	Detected	6.31663	6.19368	6.28781	4.90906	5.90663	6.22594	4.91385	4.92439	2.38742	4.61973
clstr_127529_701_11	0.0278686	2.47667	1.3084	up	6.23407	4.92567	TAGAGGATGTAGCCAGCGAAATGTTTCGTAGTTCTCTGATGAGGGAAAGGGTATGCACTG	NONHSAT158315.1	chr10	75557279	75558104	.	NONCODEv5	lncRNA	intergenic	NONHSAG062217.1		1			Detected	Detected	Detected	Detected	Detected	Detected	Detected	Detected	Not Detected	Detected	6.41894	5.10128	7.06553	5.25044	7.33416	6.18335	4.18112	4.48961	3.65072	6.12356
clstr_68034_898_18	0.0141176	2.47385	1.30676	up	11.9335	10.6267	GATTGAGACTATCTAAACTCATACCTGTATGAATTAAGCTGTAAGGCCTGTAGCTCTGGT	NONHSAT196377.1	chr3	146515179	146544593	-	NONCODEv5	lncRNA	intergenic	NONHSAG036310.2		7			Detected	Detected	Detected	Detected	Detected	Detected	Detected	Detected	Detected	Detected	12.1067	11.1321	12.2695	11.6869	12.4722	11.7694	10.1257	10.0264	10.1477	11.0645
clstr_191686_73_11	0.0167209	2.47297	1.30625	up	5.98558	4.67934	TTCTAAATTATATACTGCTTAGTGTTAATGTGAGCAGAGGGCTGGATGGCGACGGGCTCG	ENST00000582120.1	chr18	423744	424416	-	GENCODE release 31	lncRNA	intronic	ENSG00000265477.1	AP000915.2	2	454		Detected	Detected	Detected	Detected	Detected	Detected	Detected	Detected	Not Detected	Detected	5.79484	6.08434	6.97008	4.5988	6.47987	5.20719	4.85856	4.74465	3.98688	4.59942
clstr_12751_2494_12	0.0383547	2.47273	1.3061	up	5.62159	4.31549	ATTGTCCACTTGAGGATTGATAGTGAGAGGCATTTATCCACTGGTGTCCAACGCTCACTG	MSTRG.28030.32	chr17	64455776	64474005	+	RefLnc 2017	lncRNA	intergenic	MSTRG.28030		2			Detected	Not Detected	Detected	Detected	Detected	Detected	Not Detected	Detected	Not Detected	Detected	5.35549	3.0907	7.57153	5.46654	6.6237	4.79563	3.08229	5.46915	3.66976	4.56062
clstr_22801_1535_12	0.0176078	2.47245	1.30594	up	5.88123	4.57529	AGATTCTTCTACTGGGAGAGACGTCGTCCATAGGGAATAAGAGAAAGAAATGCTTGAGGT	lnc-ACMSD-6:1	chr2	134167320	134171090	+	LNCipedia version 5.2	lncRNA	intronic	lnc-ACMSD-6		1			Detected	Detected	Detected	Detected	Detected	Detected	Detected	Detected	Not Detected	Detected	6.13518	5.60143	6.856	4.52561	6.28793	5.743	4.31633	4.63269	2.6769	5.50752
clstr_206724_90_12	0.0401135	2.46918	1.30403	up	14.0898	12.7858	TTGTTGTCTGGTCCCTGTTCAATTCGCTCTTCGTTGAACTGATGCTGCCTGAGCTTCATA	lnc-CLASP2-4:1	chr3	33727250	33727604	-	LNCipedia version 5.2	lncRNA	intergenic	lnc-CLASP2-4		1			Detected	Detected	Detected	Detected	Detected	Detected	Detected	Detected	Detected	Detected	14.3118	12.7157	14.6971	13.6296	15.0947	14.0602	11.9666	11.8604	12.1823	13.8593
clstr_49444_1164_14	0.0475829	2.46892	1.30388	up	5.46663	4.16275	GCTGTAGGCCATGATTGTCTGTACTGTTTACCAGCAGCTCATGTAATATGCTTGATGTAA	NONHSAT154494.1	chr1	206322447	206324684	.	NONCODEv5	lncRNA	intergenic	NONHSAG059826.1		1			Detected	Detected	Detected	Detected	Detected	Detected	Detected	Not Detected	Not Detected	Detected	5.40026	5.11602	5.90917	4.98575	5.92194	5.36624	3.77414	3.02032	4.04812	4.60492
clstr_224358_124_18	0.0128664	2.46866	1.30373	up	8.73841	7.43468	AAATGAATCCACAGCTCTATCTCAGGTTCTAGCCTTCAGCCTTCTACTAGTCGAAAGCGG	lnc-IL17RA-20:1	chr22	16503304	16509475	+	LNCipedia version 5.2	lncRNA	intergenic	lnc-IL17RA-20		3			Detected	Detected	Detected	Detected	Detected	Detected	Detected	Detected	Detected	Detected	8.66195	7.59482	9.34612	8.19501	9.89418	8.00242	7.06012	7.54436	6.73709	7.82943
clstr_195060_52_10	0.0238335	2.46836	1.30355	up	5.74293	4.43938	TGAAAGCCTGAAGCGAGGTGGGTTGTAAGCAGAGGTACCTTATCTCTCAGGTTTAAGTCA	ENST00000618824.1	chr15	64943240	64943672	-	GENCODE release 31	lncRNA		ENSG00000275332.1	AC103691.2	1	433		Detected	Detected	Detected	Detected	Detected	Detected	Detected	Detected	Not Detected	Detected	5.7659	5.13794	6.7776	5.20229	5.83091	4.95071	3.59757	4.56315	3.40456	5.68089
clstr_225273_138_21	0.0336261	2.46714	1.30284	up	5.5209	4.21806	ATTTAATTGGCTAGAGCATGTCACAGGGTGAAAGCTGCATCATCTGAGAGAGTGGCCTTG	NONHSAT194275.1	chr3	107647828	107648069	+	NONCODEv5	lncRNA	intergenic	NONHSAG084852.1		1			Detected	Detected	Detected	Detected	Detected	Detected	Detected	Not Detected	Not Detected	Detected	5.66231	5.11794	6.28802	4.62644	5.90976	4.97083	4.27162	3.93111	2.403	5.51371
clstr_98002_759_10	0.0014354	2.46618	1.30228	up	9.24226	7.93998	AAAGGTTAGACAATCCACAGTTACTCAGTGTTACGCAACAGGTCTCTGCAGCACAGAGCA	ENST00000611274.1	chr17	62626437	62627590	-	GENCODE release 31	lncRNA	antisense	ENSG00000274565.1	AC080038.2	1	1154		Detected	Detected	Detected	Detected	Detected	Detected	Detected	Detected	Detected	Detected	8.25099	9.32883	9.64828	8.6155	10.3677	7.54843	8.04328	8.33018	7.09186	8.68617
A_21_P0000278	0.0243578	2.46553	1.3019	up	13.6285	12.3266	GTCTGCCTGGCGGGAAGGTCCTGGGCAAAGGATCAGTCTTTGTACTCTGAGAGCAGACTA	NR_002604	chr17	7576811	7576958	+	Refseq	lncRNA			SNORD10		148	652966	Detected	Detected	Detected	Detected	Detected	Detected	Detected	Detected	Detected	Detected	13.8151	12.7246	14.5216	13.2671	13.8139	12.3324	12.2459	12.0192	11.7848	13.2505
clstr_189152_329_28	0.0287285	2.46325	1.30056	up	12.0362	10.7356	TAAGGTTTCCGGCCTAAGAGGCCCATCGACTCCTTCTGCCTTCTTTCAGTTGATTACAAA	MSTRG.71443.1	chrX	115845504	115851935	-	RefLnc 2017	lncRNA	intergenic	MSTRG.71443		2			Detected	Detected	Detected	Detected	Detected	Detected	Detected	Detected	Detected	Detected	12.4541	11.2492	12.9769	10.5411	12.9595	11.0338	10.4901	10.2134	9.62844	12.3124
clstr_61765_1180_29	0.0118639	2.46215	1.29992	up	6.3443	5.04438	TTGAGATACATTTAGCAGACAGAATCAATAGAGTTGATGAGTGACTGACTGGATGTGTGG	NONHSAT185130.1	chr2	95807124	95816280	-	NONCODEv5	lncRNA	intergenic	NONHSAG028595.3		3			Detected	Detected	Detected	Detected	Detected	Detected	Detected	Detected	Detected	Detected	6.77441	5.92837	6.82133	5.80787	6.3895	5.87701	4.52481	4.55847	4.37084	5.89075
A_33_P3378383	0.0221386	2.462	1.29983	up	8.73083	7.431	TGCTTCTCAGAGATGCTGTCCAACCTGCACTGGCTTGGGAACGAGAAGACACTCGTGGAG	NR_003260	chr15	99790156	99806927	-	Refseq	lncRNA			DNM1P46		3831	196968	Detected	Detected	Detected	Detected	Detected	Detected	Detected	Detected	Detected	Detected	8.68946	7.31787	9.82434	8.62285	9.19963	8.21863	6.33659	7.24029	7.15091	8.20856
clstr_114076_126_20	0.00437618	2.46124	1.29938	up	4.04208	2.7427	GATGTTCCCTTCACTGTAGCAATGTTGAAGGCATAGTTTAGTATATCTAACTAGGAGCTG	NONHSAT210600.1	chr6	60859611	60860561	.	NONCODEv5	lncRNA	intergenic	NONHSAG095185.1		1			Detected	Detected	Detected	Detected	Detected	Detected	Not Detected	Not Detected	Not Detected	Not Detected	3.97719	3.76708	4.40726	4.26893	3.78996	3.0849	3.12914	2.67626	2.58354	2.23965
clstr_133125_622_8	0.0495061	2.4607	1.29907	up	5.19356	3.89449	AAATGCGAAGTTGCTCAATAATCCAAGTATGTTAGAAGTCTCGCTGTATGCACAACATCG	lnc-HAO2-8:1	chr1	119256801	119257581	+	LNCipedia version 5.2	lncRNA	intergenic	lnc-HAO2-8		1			Detected	Detected	Detected	Detected	Detected	Detected	Not Detected	Not Detected	Not Detected	Detected	5.48021	4.2572	6.12799	4.74658	5.35581	5.17142	2.9986	3.55156	2.6479	5.10298
clstr_195787_289_23	0.0197346	2.45823	1.29762	up	6.06528	4.76766	GGGAAATAATGGTAGTGTGACCTTTCACTTAATTCCTACTCCCTTAATGTGAGAGAGACA	lnc-LRRC10-1:2	chr12	69353169	69353656	-	LNCipedia version 5.2	lncRNA	antisense	lnc-LRRC10-1		2			Detected	Detected	Detected	Detected	Detected	Detected	Detected	Detected	Not Detected	Detected	7.1363	4.02727	7.31476	5.68434	6.16375	6.30447	3.74721	5.04991	3.95845	4.77827
A_33_P3667484	0.0156235	2.45595	1.29628	up	12.6506	11.3544	CCCCTTGAGTTGGAAGCGGTTTGCATTTATACCTATAAAGGTATTCATCCTTTTAATTTA	NR_024438	chr1	103569404	103571391	+	Refseq	lncRNA			ACTG1P4		1988	648740	Detected	Detected	Detected	Detected	Detected	Detected	Detected	Detected	Detected	Detected	12.4727	11.0678	14.3864	13.5297	11.7966	11.7285	9.83196	12.1057	11.8219	11.2838
clstr_204207_183_38	0.0053722	2.45194	1.29393	up	7.75051	6.45659	AGCTGGATCAGCAAGAGGCTGGTGGAGAACAAGAAGCTGCTATGAACCAATCTTTAGAAA	ENST00000527726.1	chr11	11570084	11573782	+	GENCODE release 31	lncRNA	antisense	ENSG00000255462.1	AC104031.1	2	372		Detected	Detected	Detected	Detected	Detected	Detected	Detected	Detected	Detected	Detected	8.0961	6.9441	8.28989	7.34204	8.08044	7.67824	5.69304	6.49677	5.89017	6.52473
clstr_114658_229_18	0.0403089	2.44992	1.29274	up	6.02737	4.73463	ATGAAGTAAGATCTCACATCTTGCAACATGAAGTGGCAGAAGGGTCAACATAGAACAAAC	NONHSAT201666.1	chr4	131714188	131715132	.	NONCODEv5	lncRNA	intergenic	NONHSAG089532.1		1			Detected	Detected	Detected	Detected	Detected	Detected	Detected	Not Detected	Not Detected	Detected	6.31372	6.00002	6.08486	4.67951	7.05872	5.76106	4.98584	4.04892	2.1263	6.75102
clstr_216676_84_18	0.0234029	2.44762	1.29138	up	6.4237	5.13232	AAGAGAAGAGCTGTAACTGATCTGCACATCTGTATAACGGAGATTCAAGAAAGGCTTTCA	lnc-SKAP2-2:1	chr7	26656378	26656668	-	LNCipedia version 5.2	lncRNA	intergenic	lnc-SKAP2-2		1			Detected	Detected	Detected	Detected	Detected	Detected	Detected	Detected	Not Detected	Detected	6.9897	5.80056	7.01447	5.35027	6.9635	6.54421	4.56373	4.83865	3.30322	6.41179
clstr_90236_942_7	0.0474697	2.44603	1.29044	up	4.56772	3.27728	ATGGACTTCGGATGATGATGTCGGTTCATCGAAACACCCAGAGTGAACCCTAATGTGAAC	ENST00000656182.1	chr3	198027956	198035970	-	GENCODE release 31	lncRNA		ENSG00000286755.1	AC135893.1	3	1278		Detected	Not Detected	Detected	Detected	Detected	Detected	Not Detected	Not Detected	Not Detected	Detected	4.05474	2.89815	5.335	5.30504	5.24567	3.74106	2.61869	2.8495	3.14517	4.03196
clstr_2988_2092_15	0.0130019	2.44554	1.29015	up	5.48714	4.19699	CCATAACTGTAGGCCATTTAAGAACCTACTAAATTACAGCACCACGTTTCAACACTGATG	T223712	chr21	17791667	18018743	+	MiTranscriptome beta	lncRNA	intergenic	G051610	LINC00478.4	7	9992		Detected	Detected	Detected	Detected	Detected	Detected	Detected	Not Detected	Not Detected	Detected	4.87847	5.22857	6.01636	4.89699	6.41533	4.19999	3.75342	3.63442	4.00486	5.39226
clstr_723_3731_12	0.0172001	2.44441	1.28949	up	7.13083	5.84135	AAGGGTATGAGACTCTACCTCTCGATTTCAGGAGCATTATTACGGAGAGGGAAGGATTGT	ENST00000642451.1	chr2	87455368	87590491	+	GENCODE release 31	lncRNA	intergenic	ENSG00000222041.11	CYTOR	2	7512	112597	Detected	Detected	Detected	Detected	Detected	Detected	Detected	Detected	Detected	Detected	8.5521	5.92002	7.58429	6.25743	7.34033	7.03304	5.21303	5.20905	4.93362	6.81798
A_24_P16124	0.0312291	2.43947	1.28657	up	15.0992	13.8126	GGGATTCATAGCATTCACCTACTCCCTGAAGTCTAGGGACAGGAAGATGGTTGGAGACCT	NR_001590	chr6	29750807	29751148	-	Refseq	lncRNA			IFITM4P		342	340198	Detected	Detected	Detected	Detected	Detected	Detected	Detected	Detected	Detected	Detected	15.2326	13.7142	15.7216	14.7112	16.1162	14.9302	12.8614	13.0613	13.2029	15.007
clstr_11123_2706_10	0.0240887	2.43646	1.28478	up	4.45573	3.17095	ATGAGCTGACTAGTGGCGCTTTCTTAAATGACGGGCAGCCAAGGGTAATCAGACATTTGA	NONHSAT159877.1	chr11	128869278	128875149	+	NONCODEv5	lncRNA	intergenic	NONHSAG063205.1		2			Detected	Not Detected	Detected	Detected	Detected	Not Detected	Not Detected	Not Detected	Not Detected	Detected	4.5849	3.47727	5.00821	4.71613	4.49216	3.11328	3.10244	2.59118	3.18259	3.86526
clstr_161592_484_14	0.0156057	2.43351	1.28304	up	7.11967	5.83663	ATGGAAATGCACTACAGCTGTACTGTACAATATGGCAGTCACATGTGGCTATCGATGATG	lnc-MS4A6A-1:6	chr11	60177019	60179965	-	LNCipedia version 5.2	lncRNA	intronic	lnc-MS4A6A-1		3			Detected	Detected	Detected	Detected	Detected	Detected	Detected	Detected	Detected	Detected	7.37955	6.67592	8.06257	7.13698	6.34333	7.10799	5.75288	5.98291	5.3865	4.95286
clstr_207701_104_22	0.0357605	2.43344	1.28299	up	3.98827	2.70528	AGTGAAGGTCTCCTTCAAGGCTTCTGGATACACCTTCACCAACAACTTTATGCACTGGGT	lnc-POTEB-4:4	chr15	22194885	22195317	-	LNCipedia version 5.2	lncRNA	intergenic	lnc-POTEB-4		2			Detected	Not Detected	Detected	Detected	Detected	Not Detected	Not Detected	Not Detected	Not Detected	Detected	3.67148	2.89165	5.13701	3.8426	4.39863	1.57732	2.6773	3.17869	3.49426	2.59881
clstr_39636_1913_12	0.0434353	2.43081	1.28144	up	5.59454	4.31311	ACTCTTCTCCATAGCAGTCCAGTAGTGGTAGGATAAATTATGGATGTAGTCGTTCAAGGG	ENST00000501897.1	chr8	23068229	23083619	+	GENCODE release 31	lncRNA	antisense	ENSG00000246130.1	AC107959.2	3	2636		Detected	Detected	Detected	Detected	Detected	Detected	Not Detected	Not Detected	Detected	Detected	5.53289	5.10778	5.45687	5.8177	6.05748	5.422	2.89016	3.42645	4.11408	5.71285
clstr_68118_1405_20	0.00866643	2.42958	1.28071	up	10.2826	9.00191	AGATGTTGCTTAAGGACACTAGTTTGTCATCTTCTCGGTTTGCTGGCTCTCCAAATAAAG	MSTRG.45494.1	chr3	151552144	151928621	-	RefLnc 2017	lncRNA	intergenic	MSTRG.45494		6			Detected	Detected	Detected	Detected	Detected	Detected	Detected	Detected	Detected	Detected	9.80358	10.3663	10.335	10.1432	10.7651	7.6319	9.60737	8.90032	9.43933	9.43064
clstr_148303_419_16	0.0416351	2.42942	1.28061	up	6.73978	5.45917	AGGCCAAGAAATTATTGTGCCTGAAATTTCCCGAGAGAATTAAGACAGACTGAATTTGCG	lnc-BTK-1:1	chrX	101349447	101386224	-	LNCipedia version 5.2	lncRNA	intronic	lnc-BTK-1		2			Detected	Detected	Detected	Detected	Detected	Detected	Detected	Detected	Detected	Detected	7.04649	6.34138	7.27025	6.55813	6.48263	7.04806	5.30856	5.07965	4.25242	5.60714
clstr_131541_365_23	0.0012935	2.42721	1.2793	up	10.3036	9.02432	CTCCATGATCTCCAACACTATCCGATAAAGTAGAAGCAACTGAGGTACCGTGAAAGAGAA	NONHSAT175911.1	chr17	7856686	7885515	-	NONCODEv5	lncRNA	intergenic	NONHSAG020736.2		4			Detected	Detected	Detected	Detected	Detected	Detected	Detected	Detected	Detected	Detected	10.5378	9.73709	10.8589	9.72115	10.6631	9.52577	8.86624	9.13919	8.17371	9.41669
clstr_47941_558_6	0.0153266	2.42624	1.27872	up	5.29616	4.01743	TTTCATTACACCAAATGCAGCTCTACGGGCGATCAATCAATGGGTAGTCTTCGGATAATC	LINC01806:22	chr2	161244739	161248435	+	LNCipedia version 5.2	lncRNA	intergenic	LINC01806	LINC01806	2		100996579	Detected	Detected	Detected	Detected	Detected	Detected	Detected	Detected	Not Detected	Detected	4.32372	5.67915	6.86197	4.92802	4.68791	4.07653	4.65206	5.12748	3.62602	2.60507
clstr_200346_185_18	0.0467737	2.42519	1.2781	up	9.37941	8.10131	AATGTTTCCTAATCCAGACAGAACAGACAGGGAACACAGAAGGTCGAGAACAGACCGGAA	lnc-DKKL1-1:2	chr19	49356085	49356483	+	LNCipedia version 5.2	lncRNA	antisense	lnc-DKKL1-1		1			Detected	Detected	Detected	Detected	Detected	Detected	Detected	Detected	Detected	Detected	8.95783	9.04868	10.2033	8.69882	9.9884	9.16959	7.05778	7.80393	7.57534	8.89993
clstr_36102_2728_8	0.0423931	2.42394	1.27735	up	8.67584	7.39849	TTCCACAAAGCACGTGTATGTCGGCATATTCACTGGGTCATGCACCTCGAATACATATTT	ENST00000343999.1	chr22	49619642	49624920	-	GENCODE release 31	lncRNA		ENSG00000188511.12	C22orf34	5	2816	348645	Detected	Detected	Detected	Detected	Detected	Detected	Detected	Detected	Detected	Detected	9.48869	9.00375	9.12493	7.42808	8.33375	9.34888	7.95616	6.33365	6.47511	6.87864
clstr_100224_964_22	0.0156996	2.42259	1.27655	up	6.92042	5.64387	TCTGAAATCTGAAGACCTCGAGCAGATGATGCCAACCTCTGGAGCAATGTTGCTTAGGAT	NONHSAT172829.1	chr16	28938051	28939335	+	NONCODEv5	lncRNA	intergenic	NONHSAG071582.1		2			Detected	Detected	Detected	Detected	Detected	Detected	Detected	Detected	Detected	Detected	6.06725	6.51001	8.45539	6.9607	6.60874	5.65067	4.47878	6.57374	5.61465	5.9015
clstr_101018_722_5	0.0206239	2.41619	1.27273	up	5.45779	4.18506	GATTTCAGCCTCAATGCGAACAAGATCGTTAATGGAGGATGACGCATTACAAAGGGCAGT	NONHSAT216693.1	chr8	656219	673576	-	NONCODEv5	lncRNA	intergenic	NONHSAG049345.2		3			Detected	Detected	Detected	Detected	Detected	Detected	Detected	Not Detected	Not Detected	Detected	5.8627	5.29674	5.70706	4.90161	5.52084	5.52053	3.81754	4.00956	2.69889	4.87876
clstr_176268_250_14	0.030628	2.41509	1.27207	up	10.829	9.55694	TTACAACAAGCTATAGGGAACTTTCTAGAGGGCAGTCACAATTCAACGTATATGAGAGTG	lnc-KIF21A-1:1	chr12	38726359	38767717	-	LNCipedia version 5.2	lncRNA	intronic	lnc-KIF21A-1		5			Detected	Detected	Detected	Detected	Detected	Detected	Detected	Detected	Detected	Detected	10.6485	9.96932	11.5208	10.1502	11.8563	10.7071	8.82118	9.21031	8.48921	10.5569
A_22_P00003275	0.0214891	2.41454	1.27175	up	4.95381	3.68206	CGGGACTGGAAGTGGGTCCAGGAGAAGGAAGCAAAAATAACTTACAGCATAAATAAATTA	NR_120345	chr15	67834308	67838879	-	Refseq	lncRNA			LOC101929076		2006	101929076	Detected	Detected	Detected	Detected	Detected	Detected	Not Detected	Not Detected	Detected	Detected	4.41391	4.37896	5.38232	5.15992	5.43393	3.65682	1.9799	3.87686	4.79089	4.10584
clstr_112833_721_14	0.0371282	2.41145	1.2699	up	5.81034	4.54044	CAGTAAGCAATGCACAGGATTAATCAACAAGATAGGTTACCCAGATTTAGCTTGCATCTG	lnc-AP1AR-1:1	chr4	112321704	112322667	+	LNCipedia version 5.2	lncRNA	intronic	lnc-AP1AR-1		1			Detected	Detected	Detected	Detected	Detected	Detected	Detected	Detected	Not Detected	Detected	6.17022	5.33011	6.5634	4.59462	6.39336	5.85562	4.09867	4.53614	2.23276	5.97901
clstr_20818_3772_6	0.0107938	2.40696	1.26721	up	5.87712	4.60991	TATCTTGACTTTCAGAACGAGGTTTCTGTTGTCAGACTTGGTTCCAGACGGTACCTGACC	lnc-TRAPPC2L-3:1	chr16	88870742	88874854	+	LNCipedia version 5.2	lncRNA	intergenic	lnc-TRAPPC2L-3		2			Detected	Detected	Detected	Detected	Detected	Detected	Detected	Detected	Detected	Detected	5.80314	5.18585	5.6649	6.36636	6.36535	5.61052	3.53832	4.35558	4.58637	4.95874
clstr_102945_806_6	0.00891869	2.40583	1.26653	up	10.4154	9.14886	AGTAATAGACTCGATGTAGCAGAGAAACTGGAGCCATCATACGCTACTAGAGGGAATACA	lnc-TMCC1-7:1	chr3	129569189	129571204	-	LNCipedia version 5.2	lncRNA	intronic	lnc-TMCC1-7		3			Detected	Detected	Detected	Detected	Detected	Detected	Detected	Detected	Detected	Detected	10.9139	10.0394	11.2478	9.45111	10.4248	10.4338	8.58766	9.15777	8.12026	9.44485
clstr_16301_3716_9	0.0264145	2.40539	1.26627	up	3.96208	2.69581	ATACCTTATTTAAGGTATCGCATTTGTTGCCCATGCAGTGTTCGAGAGACCTCATTCAAA	T275437	chr4	184736133	184740684	-	MiTranscriptome beta	lncRNA	intergenic	G064038	CAT618.5	1	4551		Detected	Detected	Detected	Not Detected	Detected	Not Detected	Not Detected	Not Detected	Not Detected	Detected	4.10876	3.9489	5.48776	2.37526	3.88974	2.55121	2.51853	3.18056	2.30608	2.9227
clstr_156882_214_16	0.0112164	2.40399	1.26543	up	6.2649	4.99947	AGCTGATAGCTAAACCGAGTCTGACTGCCTTTCTGTTTCATAATAACCATCCCTGGAATG	MSTRG.36581.1	chr2	176780278	176780893	.	RefLnc 2017	lncRNA	intergenic	MSTRG.36581		1			Detected	Detected	Detected	Detected	Detected	Detected	Detected	Detected	Not Detected	Detected	6.37047	5.96619	6.94094	5.8164	6.23049	5.55721	5.02733	4.93639	3.91613	5.5603
clstr_85522_1201_3	0.0124956	2.40148	1.26393	up	6.21232	4.94839	TGAAACTAGGTCTCGATGAATAGCACCGAATGAACCAATAAGTGAGCATGTGTCTACGGG	ENST00000661269.1	chr3	167794947	167811081	-	GENCODE release 31	lncRNA		ENSG00000287319.1	AC079822.1	2	1359		Detected	Detected	Detected	Detected	Detected	Detected	Detected	Detected	Detected	Detected	7.25978	4.87842	6.55035	5.5238	6.84924	5.49547	4.72005	4.80096	4.18579	5.5397
clstr_95800_52_5	0.0166976	2.39991	1.26298	up	5.94052	4.67754	AATCAAATATCGTGATAAATTCAGGAGGGCCATCGATCAGGTCCACTTGGCTGGAAACGA	lnc-NCOA3-23:2	chr20	47786146	47787479	+	LNCipedia version 5.2	lncRNA	antisense	lnc-NCOA3-23		2			Detected	Detected	Detected	Detected	Detected	Detected	Detected	Detected	Detected	Detected	4.1165	5.80912	6.52688	5.96562	7.28449	4.1265	4.28083	4.96198	4.39884	5.61956
clstr_82398_1023_11	0.0224813	2.39947	1.26271	up	9.13219	7.86948	TAAGTACACTATTACGTTGTCGTGTGCAATATTGGCTGACATGTGCAGTGGCTTGAGCCC	lnc-LY6E-2:2	chr8	143031094	143032628	+	LNCipedia version 5.2	lncRNA	intergenic	lnc-LY6E-2		2			Detected	Detected	Detected	Detected	Detected	Detected	Detected	Detected	Detected	Detected	8.99841	8.11507	10.5169	8.4929	9.53766	8.92767	6.83924	8.28872	7.30507	7.9867
clstr_127212_648_40	0.0339213	2.3969	1.26117	up	6.21138	4.95021	AAAGTGCCTTAAATCAGCTTAGGTCAGCAAACTACAGAAGAAACAGGATATACTAGGCCC	ENST00000534483.1	chr11	327171	329453	+	GENCODE release 31	lncRNA	antisense	ENSG00000255328.1	AC136475.5	2	827		Detected	Detected	Detected	Detected	Detected	Detected	Detected	Detected	Not Detected	Detected	6.06741	5.30817	7.36566	4.84044	7.47523	5.63179	4.40082	4.62785	3.99072	6.09988
clstr_6818_6640_10	0.00819224	2.39639	1.26086	up	4.12477	2.86391	TCATACTCATCCAACATGAAGTATGACTTAACCTGCTACACACGTTGCCACATGCTCAAA	lnc-CLDND1-3:3	chr3	98318217	98325183	-	LNCipedia version 5.2	lncRNA	intergenic	lnc-CLDND1-3		1			Detected	Detected	Detected	Not Detected	Detected	Detected	Not Detected	Not Detected	Not Detected	Not Detected	4.5325	5.00078	4.84919	3.80594	2.43545	3.22808	2.93239	3.57774	3.37134	1.21
clstr_77009_1411_18	0.023001	2.3903	1.25719	up	8.12	6.86281	ATGACTTCACCCATAATAACCTTATTCAGGGCCCTCTGATGAATGATGTAGTATCCAACA	MSTRG.36576.2	chr2	176637717	176819201	+	RefLnc 2017	lncRNA	intergenic	MSTRG.36576		7			Detected	Detected	Detected	Detected	Detected	Detected	Detected	Detected	Detected	Detected	8.50654	7.53425	8.86917	7.56711	8.12293	7.13154	6.72295	6.31562	6.57809	7.56584
clstr_101352_93_6	0.0407559	2.38728	1.25537	up	4.64137	3.386	AAACAATGTCAACACTCGTTTATCTACCATGGACAGATGCGGTGCCATCATGATCCACCC	NONHSAT203352.1	chr5	142912823	142932682	+	NONCODEv5	lncRNA	intergenic	NONHSAG041809.2		2			Detected	Detected	Detected	Detected	Detected	Detected	Detected	Not Detected	Not Detected	Detected	3.8792	5.54386	4.4727	5.82021	3.49088	3.63907	4.07092	3.14371	3.1529	2.92341
clstr_107132_532_15	0.0124329	2.38307	1.25282	up	8.14494	6.89212	TTGAACTGGGTCTGATGCAGCATTCTTACCAAACTTCAAACCTGGACTAGTTCATCCTTA	NONHSAT186058.1	chr2	187528685	187554430	-	NONCODEv5	lncRNA	intergenic	NONHSAG030065.2		2			Detected	Detected	Detected	Detected	Detected	Detected	Detected	Detected	Detected	Detected	7.61051	8.06851	8.99069	7.65824	8.39677	6.77123	6.95838	6.59147	6.67639	7.46314
clstr_185147_197_18	0.0382477	2.38275	1.25263	up	10.4565	9.2039	CTGTTGCTTCACAGTCTGGTGGTAAATCCTCCATAGTCTGGTGAATGCGGTGTTTGACTT	MSTRG.995.1	chr1	29985636	29986128	+	RefLnc 2017	lncRNA	intergenic	MSTRG.995		1			Detected	Detected	Detected	Detected	Detected	Detected	Detected	Detected	Detected	Detected	11.7866	9.76711	10.5923	9.60411	10.5325	9.2658	9.14759	8.87628	8.37188	10.358
clstr_163193_501_11	0.036765	2.38064	1.25135	up	5.75401	4.50266	ACTTGAATGATAAAGAATAGACCATGGGCTACTACTGGGCATTAGTGCAATATAACAGCG	lnc-LPAR3-1:1	chr1	84926426	84929844	-	LNCipedia version 5.2	lncRNA	intronic	lnc-LPAR3-1		2			Detected	Detected	Detected	Detected	Detected	Detected	Detected	Detected	Not Detected	Detected	6.16884	5.05286	6.65558	5.2863	5.60648	4.9684	4.32339	5.17519	2.6579	5.38842
clstr_106182_689_8	0.0351206	2.38017	1.25106	up	5.67749	4.42643	AGTGACTCCTGTCTAAACTGTGCCACGATCGATTATCAAATCCCTGACCTGATCGAAACC	NONHSAT203449.1	chr5	154565663	154573466	+	NONCODEv5	lncRNA	intergenic	NONHSAG090625.1		2			Detected	Detected	Detected	Detected	Detected	Detected	Detected	Not Detected	Detected	Detected	6.55271	5.2961	4.88654	5.47595	6.17617	3.82994	4.30785	3.71941	4.38957	5.88539
clstr_25573_2864_10	0.0243985	2.38006	1.251	up	7.92332	6.67232	TGGTAGGATGGAGGTAAAGTGGTGCTTAGACGGAATGATCTAGCCTTAAATGTACATATT	lnc-MSRA-2:1	chr8	10447562	10451177	+	LNCipedia version 5.2	lncRNA	intergenic	lnc-MSRA-2		2			Detected	Detected	Detected	Detected	Detected	Detected	Detected	Detected	Detected	Detected	7.45547	8.05107	8.59705	7.5838	7.92922	7.14434	6.47846	6.20162	6.38633	7.15086
clstr_152588_174_14	0.0220056	2.37944	1.25062	up	6.06581	4.81518	ATTCCAAATAGGTGCCAGGACACAGATTCTCCAACACACATATCAGGCTCCGGGAAGTTT	lnc-VSTM5-5:1	chr11	94066973	94067751	-	LNCipedia version 5.2	lncRNA	antisense	lnc-VSTM5-5		2			Detected	Detected	Detected	Detected	Detected	Detected	Detected	Detected	Detected	Detected	6.20904	5.91471	4.56399	6.44233	7.19896	4.04654	4.95711	4.45204	4.84635	5.77387
clstr_53855_847_12	0.0242013	2.37531	1.24812	up	4.93699	3.68887	CAACAAAGGCTAAGTCCTAATCAAACAGGTGTAGATGACTTGGAGGTGCTGAAGTATGCG	NONHSAT158316.1	chr10	75564674	75566769	.	NONCODEv5	lncRNA	intergenic	NONHSAG062218.1		1			Detected	Detected	Detected	Detected	Detected	Detected	Not Detected	Not Detected	Not Detected	Detected	5.04481	4.09415	5.68729	4.16241	5.69628	4.98915	3.11015	3.51215	2.58985	4.24307
clstr_225492_43_28	0.0135272	2.37288	1.24664	up	5.99752	4.75088	CCTTGTTTCTGGGTACTCTCTGGGATGTGACTGACCATGACATTGACTACTACACAGAAG	lnc-C8orf59-4:1	chr8	84864668	84864907	-	LNCipedia version 5.2	lncRNA	antisense	lnc-C8orf59-4		1			Detected	Detected	Detected	Detected	Detected	Detected	Detected	Detected	Detected	Detected	6.23765	5.70387	6.58494	5.26782	6.1933	5.98572	4.39039	4.5587	4.20827	4.6113
clstr_44454_955_10	0.0283584	2.37175	1.24595	up	4.84142	3.59547	GACATTGTGAAGCAGAGACTTGCTATCCTCACTGCGCTTTGTCGGAATTCTTGACCCATA	ENST00000543321.1	chr12	13000451	13040679	+	GENCODE release 31	lncRNA	intergenic	ENSG00000255621.1	AC023790.2	5	2403		Detected	Detected	Detected	Detected	Detected	Detected	Detected	Detected	Detected	Not Detected	4.65563	3.70514	6.26425	4.94966	4.63244	3.66917	3.34866	4.50239	4.2323	2.22485
A_24_P367602	0.0270638	2.37074	1.24534	up	6.16459	4.91925	TATGTGTTGTGTCTCTTGTGACAGTTGTTTTGTCTTCAAGCCACTGACTTCTGGAATTTG	NR_002834	chr1	228644910	228652412	+	Refseq	lncRNA			DUSP5P1		2472	574029	Detected	Detected	Detected	Detected	Detected	Detected	Detected	Not Detected	Not Detected	Detected	6.41116	5.49765	6.22348	4.52586	8.1648	5.76931	5.21191	3.94654	3.31417	6.35433
clstr_117600_727_22	0.0104962	2.36987	1.24481	up	4.4851	3.24029	GTTAGGCAGAATAGATATACTGAGAGGTAGAAGGTGGTCAGGAATGTAGGTATTTCCAGG	NONHSAT153381.1	chr1	9202700	9203614	.	NONCODEv5	lncRNA	intergenic	NONHSAG058713.1		1			Detected	Detected	Detected	Detected	Detected	Not Detected	Not Detected	Not Detected	Not Detected	Detected	3.03274	4.13232	4.87685	4.54705	5.83655	2.71234	2.70629	3.43647	3.491	3.85537
A_33_P3549091	0.0275284	2.36782	1.24356	up	6.02981	4.78624	TCTGAGGCTCTGTGAGTCTCATGCGAAGGATGCTGAATGCTTTGTAAAAATGCTTCTTGC	NR_036551	chr17	39057019	39081451	+	Refseq	lncRNA			LOC100131347		2305		Detected	Detected	Detected	Detected	Detected	Detected	Detected	Detected	Not Detected	Detected	6.73394	4.78305	7.11288	5.12508	6.39407	5.08946	3.75467	5.27272	3.31817	6.4962
clstr_133967_603_32	0.0163959	2.36782	1.24356	up	10.066	8.8224	TCACAGGGCTGAGCCTAATCCTCTGCCAGCTTTCATTACCCTCTATCCTTCCAAATGAAA	NONHSAT198602.1	chr4	54230136	54261260	+	NONCODEv5	lncRNA	intergenic	NONHSAG087563.1		4			Detected	Detected	Detected	Detected	Detected	Detected	Detected	Detected	Detected	Detected	9.49701	9.44618	10.2055	10.1656	11.0155	8.5671	9.02404	8.62312	9.13513	8.76259
clstr_170014_256_5	0.00695232	2.36604	1.24248	up	6.17533	4.93285	GACATGAATGTCGCATGGAAAGAACAGGGCAACACACACGAATCCACTATGGAGTATCGT	lnc-EXOC4-1:1	chr7	134074340	134075052	+	LNCipedia version 5.2	lncRNA	intergenic	lnc-EXOC4-1		2			Detected	Detected	Detected	Detected	Detected	Detected	Detected	Detected	Detected	Detected	5.72091	5.87442	7.05885	5.58415	6.63832	5.25413	4.79133	5.09874	4.13706	5.383
clstr_21303_3703_12	0.0301882	2.36434	1.24144	up	7.55686	6.31543	CCCTAAAGAGCAAACCTGGTTATCTCGCAATGACCTAGCTAACACAAATGCAACATCAGC	ENST00000414532.6	chr1	30718504	30726744	+	GENCODE release 31	lncRNA		ENSG00000186056.10	MATN1-AS1	4	3925	100129196	Detected	Detected	Detected	Detected	Detected	Detected	Detected	Detected	Detected	Detected	8.01293	6.56664	8.34391	6.93818	7.92266	6.86672	5.61872	6.05061	5.18437	7.85673
A_19_P00320619	0.0470895	2.36409	1.24128	up	5.2523	4.01102	GAACATGTAGTGTCTTGTCCTGCAAACACATACGGACTTTTCATTTTTATTTACATGAAG	NR_027481	chr4	212600	255985	+	Refseq	lncRNA			ZNF876P		2621	642280	Detected	Detected	Detected	Detected	Detected	Detected	Not Detected	Detected	Not Detected	Detected	5.46636	3.59315	6.52649	5.55367	5.12184	4.33855	3.12708	4.32288	3.27902	4.98756
clstr_195759_298_28	0.013117	2.36347	1.24091	up	10.8027	9.56184	TGGAACTGAAGAGTAATAAGCACAGTGAGTCACCAGGAGCTACAGAATTAAACATGTGCC	lnc-FKBP3-5:1	chr14	45227687	45231441	-	LNCipedia version 5.2	lncRNA	intronic	lnc-FKBP3-5		2			Detected	Detected	Detected	Detected	Detected	Detected	Detected	Detected	Detected	Detected	11.2275	10.263	11.4286	10.0782	11.0164	10.7293	9.26862	9.19908	8.60021	10.0119
clstr_14416_2964_11	0.0240486	2.36069	1.23921	up	7.31069	6.07148	GTGGAGAAGTGCAAGCATAAGGGTGCTCCTGGTACTAAGAACAACAAGCTAAACAATACC	lnc-TASP1-3:2	chr20	13379784	13384645	-	LNCipedia version 5.2	lncRNA	intergenic	lnc-TASP1-3		1			Detected	Detected	Detected	Detected	Detected	Detected	Detected	Detected	Detected	Detected	6.81279	7.11346	7.71968	6.93106	7.97644	6.67063	6.3089	5.57424	5.23115	6.57248
clstr_108548_539_7	0.0402033	2.36013	1.23887	up	10.1216	8.88272	TTGTTGACGTTGATGTTTCCGTCTTCAAAGACGATCTTGCCCTGGCTGATGACCACTAGT	NONHSAT198232.1	chr4	5814008	5829036	+	NONCODEv5	lncRNA	intergenic	NONHSAG087359.2		4			Detected	Detected	Detected	Detected	Detected	Detected	Detected	Detected	Detected	Detected	10.1391	9.28137	10.477	9.80859	10.9019	9.551	8.44117	8.15536	7.67255	10.5935
clstr_181125_95_18	0.0310737	2.36012	1.23886	up	4.16202	2.92315	TTCTTTGATCAGAACAAGAGTAAGGTTTGGGAGGAGAAGAGAATTATTACAAGTCGTCCC	lnc-GEMIN4-4:1	chr17	689001	692146	-	LNCipedia version 5.2	lncRNA	intronic	lnc-GEMIN4-4		2			Detected	Detected	Detected	Not Detected	Detected	Not Detected	Not Detected	Not Detected	Not Detected	Detected	4.043	3.95455	4.79803	3.34797	4.66654	2.69277	2.8507	2.77189	1.50453	4.79586
A_21_P0000434	0.047299	2.35976	1.23864	up	6.98466	5.74602	ATATCATGGGGTTTCTGAAACAACATTTTTGATTAAACCCATCTGCAACTCTGAGGTCCA	NR_003234	chr14	100939556	100939629	+	Refseq	lncRNA			SNORD113-6		74	767566	Detected	Detected	Detected	Detected	Detected	Detected	Detected	Detected	Detected	Detected	5.86254	8.54826	6.24734	7.10844	7.15672	3.89784	8.44989	5.9657	5.4538	4.96287
clstr_163207_334_16	0.0269923	2.35873	1.23801	up	11.1647	9.9267	TCTTGCAGAGAAGAAATCCGTAAGTCCATCTGCCAGCCCAGTTGTTTGCTATCAGTCCAA	lnc-LRRC58-3:1	chr3	120404895	120411326	-	LNCipedia version 5.2	lncRNA	intronic	lnc-LRRC58-3		3			Detected	Detected	Detected	Detected	Detected	Detected	Detected	Detected	Detected	Detected	10.5285	10.7989	11.3472	11.0963	12.0528	10.4833	9.40097	9.12731	9.50088	11.1211
clstr_188594_47_40	0.00133256	2.35864	1.23796	up	13.017	11.779	AAGATCTTGATATTTGGCCTCTTTGAAGAGACAGCCCTGGCTGCTTTCCTTTCCTACTGC	NONHSAT149647.1	chr1	116401217	116404771	+	NONCODEv5	lncRNA	Exonic	NONHSAG002531.2		3			Detected	Detected	Detected	Detected	Detected	Detected	Detected	Detected	Detected	Detected	12.9842	12.4538	12.9767	13.1765	13.4935	11.8604	11.4066	11.1254	12.0322	12.4703
clstr_5121_3033_8	0.00520713	2.35862	1.23794	up	8.86996	7.63201	TTTCCTGTAGTTAGTCAATAGGCTTAATATCCTTCCTGCTTGGCATTCGGGCTTTCGGCC	DNM3OS:1	chr1	172136879	172144835	-	LNCipedia version 5.2	lncRNA	antisense	DNM3OS	DNM3OS	1		100628315	Detected	Detected	Detected	Detected	Detected	Detected	Detected	Detected	Detected	Detected	8.52889	8.30078	9.0309	8.38653	10.1027	7.95154	7.33416	7.32746	6.62819	8.91871
clstr_130638_374_72	0.00801263	2.35376	1.23497	up	7.70218	6.46721	TCCTCCAACAAGAGTGTTTCAAACGTGAACTATCAAAGGAAGGTTCAACTCTGGAATTTG	MSTRG.3292.1	chr1	121878994	121879793	.	RefLnc 2017	lncRNA	intergenic	MSTRG.3292		1			Detected	Detected	Detected	Detected	Detected	Detected	Detected	Detected	Detected	Detected	7.86253	7.75783	8.27875	7.53511	7.07665	7.43977	6.43211	6.29442	6.45149	5.71824
clstr_69096_386_37	0.0269396	2.35374	1.23495	up	7.20174	5.96679	TCGTATCATTCAAGATTAAGTCTGGGTTATTTCTTTGATAAGAACTGAATGTGGCCGGGC	ENST00000548900.1	chr12	69353493	69354225	-	GENCODE release 31	lncRNA	antisense	ENSG00000257764.2	AC020656.1	2	599		Detected	Detected	Detected	Detected	Detected	Detected	Detected	Detected	Detected	Detected	7.58569	4.99629	8.59324	7.31629	7.5172	6.90269	4.73134	6.666	5.14271	6.39121
A_23_P54447	0.021671	2.35327	1.23467	up	9.45618	8.22151	AAGAGGATTCTCTTAAAATATAACCAAAGGGACAGATTTTGACAGCAGTCTTCATTGTTG	NR_026813	chr15	77223893	77225404	-	Refseq	lncRNA			LINC00597		1512	81698	Detected	Detected	Detected	Detected	Detected	Detected	Detected	Detected	Detected	Detected	10.0614	9.13471	10.1409	8.21639	9.72758	9.2364	8.43582	7.58207	7.13995	8.71333
clstr_91251_948_20	0.0326415	2.35037	1.23289	up	5.15165	3.91876	AAACAAGTCGCGACTCAGGGATAAGCCTGAGACACATGGAGAGAACATCCTGATCAATCT	lnc-TLR4-3:1	chr9	117759583	117767250	+	LNCipedia version 5.2	lncRNA	intronic	lnc-TLR4-3		3			Detected	Detected	Detected	Detected	Detected	Detected	Detected	Not Detected	Not Detected	Detected	4.61388	5.32646	5.34084	5.11607	5.361	4.7861	3.34261	3.59817	4.08013	3.7868
clstr_93434_539_22	0.0185588	2.3489	1.23198	up	4.62928	3.39729	AAATCTGTGTGGAAGGTGTGTGAACCCTTGGGAAACAGAGTTGCTGTACACGTGTATCAG	lnc-MTA3-2:2	chr2	42827994	42860018	+	LNCipedia version 5.2	lncRNA	intergenic	lnc-MTA3-2		2			Detected	Detected	Detected	Detected	Detected	Detected	Not Detected	Not Detected	Not Detected	Detected	3.87713	4.08965	5.32572	4.60282	5.25107	3.56143	1.84742	3.7872	3.44659	4.34384
clstr_203972_104_18	0.023471	2.34846	1.23171	up	7.29875	6.06703	AAAGGATCGAATTGAGTGAAGATTAAGACGGAGAAGATGGCGCCTCTGCAGTGCAGCAAA	lnc-CYYR1-6:1	chr21	26111985	26169429	-	LNCipedia version 5.2	lncRNA	intronic	lnc-CYYR1-6		2			Detected	Detected	Detected	Detected	Detected	Detected	Detected	Detected	Detected	Detected	7.57725	6.6347	7.79647	6.47175	8.01356	6.97617	5.59936	5.33505	5.86405	6.56054
clstr_108042_340_18	0.0137897	2.34677	1.23068	up	3.74293	2.51225	AATGAAGTAATCCTCCTATTATCAGCAATGGTCTGATCCAGTGCCAGGCACCACAGACAA	MSTRG.48790.1	chr4	110134723	110169214	+	RefLnc 2017	lncRNA	intergenic	MSTRG.48790		3			Detected	Detected	Detected	Detected	Not Detected	Not Detected	Not Detected	Not Detected	Detected	Not Detected	3.40092	3.63006	4.6722	5.01714	1.99433	1.87765	1.67512	3.1643	4.74958	1.09461
clstr_133396_390_20	0.00119422	2.34677	1.23067	up	6.56682	5.33615	TTGCTGATACTCAGACCATTAACCATCTGTCAGTAGCTTGTGCTTCTTAAATGCCAGTGT	lnc-TMEM71-3:5	chr8	132758374	132760712	-	LNCipedia version 5.2	lncRNA	intronic	lnc-TMEM71-3		2			Detected	Detected	Detected	Detected	Detected	Detected	Detected	Detected	Detected	Detected	6.44865	5.3962	7.86693	5.62581	7.49651	5.47359	4.27739	6.32033	4.73636	5.87306
clstr_195813_118_16	0.0333162	2.34492	1.22954	up	6.14204	4.9125	GTGGAGAGAAATCATGTTCTTGTTAGAATAAATCTTGTTGGTGGGCCATTGGAACGGATT	lnc-SERINC1-5:2	chr6	121126455	121163062	-	LNCipedia version 5.2	lncRNA	intronic	lnc-SERINC1-5		5			Detected	Detected	Detected	Detected	Detected	Detected	Detected	Detected	Detected	Detected	6.14125	5.52727	6.95739	5.56522	6.51905	5.47789	4.33114	4.32947	4.29868	6.12531
clstr_191440_319_14	0.00696604	2.34457	1.22932	up	5.91872	4.68939	AATAAGCAAGTGAAATGGACGACTGTGAGAAGACGGAGCAGGGAGATGTTACTATTGCTT	lnc-RAB8B-2:1	chr15	63276034	63276852	+	LNCipedia version 5.2	lncRNA	intronic	lnc-RAB8B-2		2			Detected	Detected	Detected	Detected	Detected	Detected	Detected	Not Detected	Detected	Detected	5.22982	5.69711	5.93961	6.63088	6.09616	4.67593	4.50321	3.87794	5.42456	4.96533
clstr_188456_364_20	0.0130738	2.34441	1.22923	up	6.41197	5.18275	AAAGCCAGTTTCCAACATTTATCAGCCACGTGTACCTGCAAACTATATACCTTGGGTAAA	ENST00000549864.1	chr12	48789576	48790535	+	GENCODE release 31	lncRNA	intergenic	ENSG00000257660.5	AC117498.2	3	473		Detected	Detected	Detected	Detected	Detected	Detected	Detected	Detected	Detected	Detected	6.02884	5.48722	7.32898	6.47697	6.73785	5.52702	4.89481	5.44298	5.05295	4.99598
clstr_216346_81_16	0.0396025	2.34056	1.22685	up	7.30552	6.07866	TTCACTCCAAGACGGAGTTCCCAAGCTTCATGAATAGAGAACTGGATGCCTTCACGAAGA	lnc-SSX5-1:1	chrX	48177731	48178023	-	LNCipedia version 5.2	lncRNA	intergenic	lnc-SSX5-1		1			Detected	Detected	Detected	Detected	Detected	Detected	Detected	Detected	Detected	Detected	7.99437	6.94703	6.64862	7.04453	7.89304	8.2676	5.27417	5.25645	4.89678	6.69833
clstr_41278_1741_8	0.0390619	2.34054	1.22684	up	8.15151	6.92467	AAGAAACTGGAGGGTGTCTCTAGCAAACGCAATGTGTGCTGCAATAGAAGGGTAAGACGT	lnc-WNT2B-2:1	chr1	112396259	112398817	+	LNCipedia version 5.2	lncRNA	intronic	lnc-WNT2B-2		1			Detected	Detected	Detected	Detected	Detected	Detected	Detected	Detected	Detected	Detected	7.93571	7.42364	9.04329	7.76884	8.58605	7.83006	5.97304	6.47652	6.54601	7.7977
clstr_72503_1189_22	0.010928	2.33978	1.22637	up	7.20204	5.97567	GAAACTTAAAGAAGCGACCTCACTTCCTTGCCAACAGACCCTAACAGAACTAAGAATTCT	NONHSAT193063.1	chr22	15890778	15892394	.	NONCODEv5	lncRNA	intergenic	NONHSAG084082.1		1			Detected	Detected	Detected	Detected	Detected	Detected	Detected	Detected	Detected	Detected	6.52736	6.8762	8.06214	6.08182	8.46268	5.76934	5.20659	6.08893	5.57672	7.23674
clstr_116102_810_10	0.0240148	2.33775	1.22512	up	9.84972	8.6246	ATGGGATGATCCGCACAGAGATAACAGGAGCTGAGATTGCGGAAGAAATGGAGAAGGAAA	NONHSAT217653.1	chr8	130179319	130443848	-	NONCODEv5	lncRNA	intergenic	NONHSAG051290.2		7			Detected	Detected	Detected	Detected	Detected	Detected	Detected	Detected	Detected	Detected	9.94799	9.5544	10.4799	9.70102	9.56526	9.31611	8.30625	8.24422	8.0161	9.24031
clstr_171067_383_25	0.0379836	2.33716	1.22476	up	4.85584	3.63108	AAATAACAGCTCTGATTTCTCATGGCTCATACTCGTCTGAAACGACTCAGGTAGAGGCTG	lnc-FAM153B-3:7	chr5	176119545	176121148	+	LNCipedia version 5.2	lncRNA	intronic	lnc-FAM153B-3		4			Detected	Detected	Detected	Not Detected	Detected	Detected	Detected	Not Detected	Not Detected	Detected	3.96673	3.83227	6.26417	3.56483	6.6512	3.1048	3.26692	3.89035	3.21823	4.67511
clstr_33722_2635_18	0.00792543	2.33704	1.22468	up	6.15253	4.92785	GAGGAGGAGCAGATGTTAGGGTCAGAACCCTAGTTCTTGGGTTCATAAGTGATTACCATA	MSTRG.26604.1	chr17	22370024	22372976	.	RefLnc 2017	lncRNA	intergenic	MSTRG.26604		1			Detected	Detected	Detected	Detected	Detected	Detected	Detected	Detected	Not Detected	Detected	6.38444	5.49854	7.0171	5.37708	6.48548	5.834	4.20263	5.16832	3.72165	5.71263
clstr_89064_1136_13	0.0483269	2.3345	1.22311	up	8.4294	7.20628	TGTTGGTCTGGCAAGTGACAGATCATCTTCACTACATTAATCAGTAGTCACCCGAACATT	ENST00000526269.2	chr11	128691672	128696023	-	GENCODE release 31	lncRNA	antisense	ENSG00000254703.2	SENCR	3	1298	100507392	Detected	Detected	Detected	Detected	Detected	Detected	Detected	Detected	Detected	Detected	7.99512	7.12248	9.63501	8.33495	9.05944	8.41122	5.92134	7.55895	6.8628	7.2771
clstr_189484_373_39	0.0113858	2.33285	1.22209	up	11.4765	10.2544	CCAGAACTCTCTGGAATGATGAATTTGAAGGTTTGCTCCTGTCTCCTCACTCAGAAGCCT	MSTRG.51443.10	chr5	42985393	43000289	-	RefLnc 2017	lncRNA	intergenic	MSTRG.51443		3			Detected	Detected	Detected	Detected	Detected	Detected	Detected	Detected	Detected	Detected	11.8593	9.9783	12.1215	11.4201	12.0033	11.0558	8.96072	9.87502	10.1051	11.2754
clstr_124131_115_20	0.0280983	2.33215	1.22166	up	5.02885	3.80719	ATAATTGACATTTCATCAAGGGCACAGATCTTCAGCATGGAGCGTAGACCCAAGGGACCA	ENST00000613868.1	chr20	3808357	3812434	+	GENCODE release 31	lncRNA	intergenic	ENSG00000275491.1	LINC01730	4	843	101929125	Detected	Detected	Detected	Detected	Detected	Detected	Detected	Detected	Not Detected	Detected	4.77978	3.84113	6.46505	3.91517	6.14313	4.13338	3.58825	4.28666	2.77019	4.25748
A_33_P3285156	0.0371398	2.33152	1.22127	up	11.0327	9.81143	ACCAAAAAACAACCAAGCAAAGTCTGAGAAACTGTCACAGCCTAGAGGAACCTGGAGACA	NR_026857	chr17	81029133	81034719	-	Refseq	lncRNA			BAIAP2-AS1		4421		Detected	Detected	Detected	Detected	Detected	Detected	Detected	Detected	Detected	Detected	10.5702	10.3827	12.0089	10.5568	11.6449	10.4831	9.26928	9.77829	8.58177	10.9447
A_21_P0006077	0.0318304	2.33068	1.22075	up	4.9911	3.77035	GCATATAGTAGAGACCATTGTCAATTAGGGCCTGTGAACTAAGACAGGGTGACTGGCTAA	NR_125884	chr4	131764838	131791482	+	Refseq	lncRNA			LOC101927305		630		Detected	Detected	Detected	Detected	Detected	Detected	Detected	Not Detected	Not Detected	Detected	5.19207	4.44538	5.14664	4.28066	5.89075	4.25847	3.66193	4.027	1.5927	5.31164
clstr_144160_367_13	0.0480025	2.33044	1.2206	up	9.50382	8.28322	TGTTACCTTACCATAGGCCTTAATTCAAACTTTGATCCATTTCACTCCAATGACGGGAGT	NONHSAT214020.1	chr7	134969877	134970637	-	NONCODEv5	lncRNA	intergenic	NONHSAG097362.1		2			Detected	Detected	Detected	Detected	Detected	Detected	Detected	Detected	Detected	Detected	9.68116	9.05081	9.55457	9.55213	9.68042	9.02025	7.66931	7.66816	7.25294	9.80543
clstr_11637_155_9	0.0338041	2.33017	1.22043	up	3.69443	2.474	AAATGTTTGCGAGTTTCAGGCGCCCTTAGTTGAAAGGCTGTAATTAACAAGTCCGCTGTT	ENST00000450540.2	chr7	29514225	29563670	-	GENCODE release 31	lncRNA	antisense	ENSG00000223813.3	AC007255.1	2	1376		Detected	Detected	Detected	Not Detected	Detected	Not Detected	Not Detected	Not Detected	Not Detected	Detected	4.32	3.693	3.61779	3.37023	3.47114	2.94756	2.42443	2.63954	0.929536	3.42893
clstr_183489_240_18	0.0223343	2.32478	1.21709	up	5.93452	4.71742	CTGAGTTTAAAGAAGCTGACTGACTTGTAAGGCAATTCCAGGTAAGATTGGTGAATCAAG	ENST00000566787.1	chr16	10514842	10528202	-	GENCODE release 31	lncRNA	intergenic	ENSG00000260468.1	LINC01290	2	502	106144584	Detected	Detected	Detected	Detected	Detected	Detected	Detected	Not Detected	Not Detected	Detected	6.48697	5.5645	6.06113	4.98118	6.57881	5.70504	5.23562	3.79042	3.36982	5.48622
clstr_190100_62_24	0.0165911	2.32151	1.21507	up	15.0253	13.8102	TAATACCCTGTACATATCTTTGATTTCAACCCTTAGTACATGTGGCTTGGTCACTTCGTG	lnc-FBXL7-5:1	chr5	15451996	15452553	+	LNCipedia version 5.2	lncRNA	intergenic	lnc-FBXL7-5		2			Detected	Detected	Detected	Detected	Detected	Detected	Detected	Detected	Detected	Detected	15.5375	14.2514	15.3618	14.3156	15.6603	14.9801	13.1079	13.188	12.7184	15.0568
clstr_39952_1843_13	0.0106134	2.32109	1.21481	up	4.00496	2.79016	CTGATGTTTGTGTGCTCAGATTCTTTGGGACCTATCTATAAGACTTGGCGAGGCAATACG	ENST00000640504.1	chr8	102656464	102687118	+	GENCODE release 31	lncRNA	intergenic	ENSG00000283959.1	AP002851.1	5	2130		Detected	Detected	Detected	Not Detected	Detected	Detected	Not Detected	Not Detected	Not Detected	Detected	4.93322	3.48695	4.06246	3.0821	4.46008	4.58888	1.90146	2.99653	1.14707	3.31686
clstr_1525_2308_8	0.00201777	2.31916	1.2136	up	5.27173	4.05813	TTGTGACAAGGTAATAGCAGTCAGATGCAGGAGTGGTCTATAGCCCTGGATTATGTTCGA	lnc-PERP-2:13	chr6	137849557	137868233	-	LNCipedia version 5.2	lncRNA	antisense	lnc-PERP-2		4			Detected	Detected	Detected	Detected	Detected	Detected	Detected	Not Detected	Not Detected	Detected	5.21954	5.97321	5.04392	5.02494	5.09706	4.14565	4.09764	4.08428	3.85335	4.10973
clstr_102167_984_11	0.0431656	2.31816	1.21298	up	9.81202	8.59904	ACATAACAACCTTCAGAGTGTTCATTGGCAACGAGGAGATGCTGCTTGTTCGGCGGAATA	NONHSAT183137.1	chr2	176136338	176139663	+	NONCODEv5	lncRNA	intergenic	NONHSAG029905.2		3			Detected	Detected	Detected	Detected	Detected	Detected	Detected	Detected	Detected	Detected	9.15861	9.13678	10.8107	9.61082	10.3432	9.4613	7.90551	8.6314	7.93927	9.05771
clstr_217532_106_18	0.0110608	2.31573	1.21147	up	5.38922	4.17776	CTGGATTAATATTCCTGGAGTCAGTTTACATGCCTTGCTGTTAGAATCTCAGTAACCTGT	lnc-SERPINE3-5:1	chr13	51595924	51596209	+	LNCipedia version 5.2	lncRNA	intronic	lnc-SERPINE3-5		1			Detected	Detected	Detected	Detected	Detected	Detected	Detected	Detected	Not Detected	Detected	5.98421	5.35644	5.64501	4.72167	5.23878	5.19755	4.64284	4.13045	2.58566	4.33228
clstr_188528_392_24	0.0427926	2.31292	1.20971	up	7.19162	5.9819	GATAAGTGTTAGCTGATGAAGGGAAGGCAAATGTGGTAATTTATATCTCTGACAAGGGTG	lnc-CHSY1-5:15	chr15	100916142	100916623	-	LNCipedia version 5.2	lncRNA	antisense	lnc-CHSY1-5		2			Detected	Detected	Detected	Detected	Detected	Detected	Detected	Detected	Detected	Detected	6.32972	7.04904	7.37827	7.54506	7.65601	6.37134	5.10378	5.17307	6.26278	6.99855
A_33_P3269678	0.0193331	2.31093	1.20847	up	11.2408	10.0323	AAATCTTCAATACATCCTGTCCCCCTAAAACGGCATCTGGGTCTTTTGAGGGTTAAAAAA	NR_015395	chr2	111207773	111495161	-	Refseq	lncRNA			MIR4435-1HG		3887		Detected	Detected	Detected	Detected	Detected	Detected	Detected	Detected	Detected	Detected	12.3093	10.3275	11.7086	10.3917	11.4668	11.0419	9.79253	9.32224	9.33374	10.6711
clstr_70176_543_16	0.0142662	2.30876	1.20712	up	11.5051	10.2979	TAACACTTTCAGTATTTGTTCTGGTGGGTTTGTACCGAATGTGCTGGAAGGCAGATCCGG	NONHSAT200234.1	chr4	100408188	100480042	-	NONCODEv5	lncRNA	intergenic	NONHSAG038507.2		11			Detected	Detected	Detected	Detected	Detected	Detected	Detected	Detected	Detected	Detected	11.5298	10.7332	12.2114	11.4686	11.5822	11.1299	10.0232	10.2257	9.84135	10.2695
clstr_183794_12_20	0.010644	2.30861	1.20702	up	4.89258	3.68555	AGCTGGACCCACTGGCCAGTCACTGGAACTATAACCTAATGGTGTGATTTCAAATCATCC	MSTRG.10724.1	chr11	46123645	46124145	.	RefLnc 2017	lncRNA	intergenic	MSTRG.10724		1			Detected	Detected	Detected	Detected	Detected	Detected	Detected	Not Detected	Not Detected	Detected	4.27863	4.61241	4.86509	5.0715	5.63525	4.00705	3.5927	3.03665	3.65333	4.13802
clstr_88560_466_6	0.0496967	2.30753	1.20635	up	5.25507	4.04872	TAGACTTCCCGGGTTATATGGTGATACAGTTTAAACGCATGTCCTTGCCAAGCCTCGTGT	lnc-FAM207A-3:1	chr21	45004444	45010752	+	LNCipedia version 5.2	lncRNA	intergenic	lnc-FAM207A-3		2			Detected	Detected	Detected	Detected	Detected	Detected	Detected	Not Detected	Not Detected	Detected	6.12897	4.7531	3.52727	4.70385	7.16213	3.39048	3.88606	3.35226	3.24636	6.36841
clstr_60449_1121_6	0.0480434	2.3075	1.20633	up	8.84365	7.63732	TTGGAATGTGAAGAGTCGTCCAAAGTGAATCTGATTCTTGCAACGCCTGTTTCGTTTGCA	T223717	chr21	17905940	17908016	-	MiTranscriptome beta	lncRNA	intergenic	G051614	CAT2192	2	1909		Detected	Detected	Detected	Detected	Detected	Detected	Detected	Detected	Detected	Detected	8.27774	8.34331	9.8905	7.94029	9.76642	8.12472	7.72599	7.20647	6.74599	8.38343
clstr_97381_422_20	0.0385376	2.30671	1.20584	up	7.02773	5.82189	GACTTCGGAGAGTAACAGCTCTTAACCACAGCACTTCGGTCTATGCCTTGATTTCACCAT	NONHSAT192785.1	chr22	29180270	29205800	-	NONCODEv5	lncRNA	intergenic	NONHSAG033629.3		5			Detected	Detected	Detected	Detected	Detected	Detected	Detected	Detected	Detected	Detected	5.87262	5.71464	8.73623	6.13303	8.68213	5.00392	5.38236	6.2051	5.49167	7.02641
clstr_114647_859_18	0.0112446	2.30668	1.20582	up	4.08872	2.8829	TGACACAGATAAAGTGGAGCATGTTCAAAGCGCCAGGACACCAAGGGATCAGGAAATTAT	lnc-MFAP3-1:7	chr5	154097023	154220478	+	LNCipedia version 5.2	lncRNA	sense-overlapping	lnc-MFAP3-1		5			Detected	Detected	Detected	Detected	Detected	Not Detected	Not Detected	Not Detected	Not Detected	Detected	3.65612	3.6476	4.25931	4.03743	4.84316	2.78889	1.621	2.6217	3.48343	3.89949
A_33_P3306048	0.0245749	2.3059	1.20533	up	7.57278	6.36745	CTCTTCTGCCTGTTCATCTCTACAAAGTTGAGAGATGATAAATACAAAAAGTCACATGTA	NR_002221	chr17	30975335	30976004	+	Refseq	lncRNA			DPRXP4		670	503645	Detected	Detected	Detected	Detected	Detected	Detected	Detected	Detected	Detected	Detected	8.3714	6.59784	8.85151	6.67543	7.36773	7.34693	5.86337	6.6651	4.89945	7.06241
clstr_87489_448_5	0.025394	2.30507	1.20481	up	6.57165	5.36684	AACAGAAAGAAATCAGGGTAGATGCCGGCCAACATTCGGATTAATAAAGTGTGAACGTAC	lnc-OTULIN-11:1	chr5	15775711	15777036	+	LNCipedia version 5.2	lncRNA	intronic	lnc-OTULIN-11		1			Detected	Detected	Detected	Detected	Detected	Detected	Detected	Detected	Detected	Detected	6.22108	6.49244	6.95717	5.85793	7.32963	5.84883	5.12324	4.52711	4.82396	6.51103
clstr_189252_35_19	0.0128528	2.30352	1.20384	up	13.386	12.1821	GGTATTTGTTTAATACCCTGCACATATCTTTGATTGAAACCCTTAGTACGTGTGGCTCAG	lnc-CCDC140-8:1	chr2	221624493	221625174	+	LNCipedia version 5.2	lncRNA	intergenic	lnc-CCDC140-8		2			Detected	Detected	Detected	Detected	Detected	Detected	Detected	Detected	Detected	Detected	14.0173	12.7555	13.6168	12.6842	13.856	13.3548	11.6531	11.5235	11.1254	13.2538
clstr_106974_479_22	0.0283784	2.303	1.20352	up	6.61212	5.40861	TTGTCCTGTGCATGTGTGATTCAGAGGTTAAGGTGAGACCCGTGTAGGTGCATACATAAA	lnc-CRCP-2:1	chr7	66304718	66306908	+	LNCipedia version 5.2	lncRNA	intronic	lnc-CRCP-2		3			Detected	Detected	Detected	Detected	Detected	Detected	Detected	Detected	Detected	Detected	6.38438	6.45194	7.30565	5.65489	7.26375	6.3186	5.54733	5.05102	4.31916	5.80693
clstr_203697_302_17	0.0334416	2.30187	1.2028	up	7.95524	6.75244	AAACCACATACTGAGCATGGCTAGATTGGCTAAAGATGTCCTAGCTGAGATCCCTGAGCA	lnc-KIF21A-2:1	chr12	38653962	38670995	-	LNCipedia version 5.2	lncRNA	intronic	lnc-KIF21A-2		2			Detected	Detected	Detected	Detected	Detected	Detected	Detected	Detected	Detected	Detected	7.77366	7.22531	8.64582	7.69794	8.43348	7.85286	6.22095	6.41471	6.18687	7.0868
clstr_27342_900_12	0.0238989	2.30134	1.20248	up	4.22285	3.02037	AGCATAGCTAAAGAGGAAGGCCACGCTAAGATCTCTAACCCGGAAGACCAATTAACTATC	lnc-SCAF8-1:8	chr6	154510791	154515303	+	LNCipedia version 5.2	lncRNA	intergenic	lnc-SCAF8-1		2			Not Detected	Detected	Detected	Detected	Detected	Not Detected	Detected	Not Detected	Not Detected	Detected	2.79477	3.81632	4.71687	4.82563	4.96066	1.93002	3.42196	2.50718	3.04908	4.19362
A_21_P0000369	0.0342367	2.30031	1.20183	up	15.071	13.8691	CTTGACGGTCGCCGTTCTGTTTGTTGTAACTGATCTGCAACATTTTGGGAAAATACAGTT	NR_003035	chr1	28580920	28581053	-	Refseq	lncRNA			SNORA16A		134	692073	Detected	Detected	Detected	Detected	Detected	Detected	Detected	Detected	Detected	Detected	15.2651	14.4627	15.5271	14.9638	15.1361	13.709	13.7847	13.4021	13.3143	15.1357
clstr_131344_510_16	0.030568	2.29895	1.20098	up	7.47642	6.27545	TCCCTCCAATTATTGGTTATCCAGGACAGTGATATTACTTCAATTGTTCAGGCTAGTCTG	lnc-STX11-5:1	chr6	144397959	144398752	+	LNCipedia version 5.2	lncRNA	intronic	lnc-STX11-5		1			Detected	Detected	Detected	Detected	Detected	Detected	Detected	Detected	Detected	Detected	8.29081	6.83062	7.99945	6.25571	8.00553	8.08278	5.82926	5.56333	4.81827	7.0836
clstr_177517_73_15	0.00389599	2.29865	1.20078	up	4.04357	2.84278	ATTCAAGATGGCAGGCACGGTGAAGTCAATGATAACTCTAGTTTATTGAGAAACTACTCG	ENST00000431789.1	chr5	56536583	56537826	-	GENCODE release 31	lncRNA	intronic	ENSG00000234553.1	AC022431.1	2	536		Detected	Detected	Detected	Detected	Detected	Not Detected	Not Detected	Detected	Not Detected	Detected	3.4611	4.06747	4.79055	4.07447	3.82424	1.78263	2.6409	3.98717	2.62757	3.17563
clstr_136529_124_28	0.0172015	2.29645	1.19941	up	6.02006	4.82065	GCTAAACACTTCCAGCAGAAGGAAAGTAACATCTATGCTATGCTCTATGCTTATTGAGGT	NONHSAT221575.1	chr9	6518140	6518896	.	NONCODEv5	lncRNA	intergenic	NONHSAG102476.1		1			Detected	Detected	Detected	Detected	Detected	Detected	Detected	Detected	Detected	Detected	5.41535	4.80019	7.33856	5.81497	6.73122	4.2136	4.49941	5.15038	4.86162	5.37825
clstr_38922_1248_10	0.0239911	2.29528	1.19867	up	7.96029	6.76163	TAAGTATCTGATGCCGTCATCAGGATAGACTAGTATTAGCTTTCGCAGCTGAAGTTATTG	T157392	chr18	309018	318905	-	MiTranscriptome beta	lncRNA	intergenic	G036270	CAT1988	3	2670		Detected	Detected	Detected	Detected	Detected	Detected	Detected	Detected	Detected	Detected	6.62845	8.03086	8.34508	8.0161	8.78099	6.08305	7.31746	6.99723	7.07035	6.34003
clstr_171739_300_10	0.030104	2.29373	1.1977	up	5.05174	3.85405	TAATACAAAGCCGTGTCCTCGGCTCTGAGGCTGTTCGTTTGCAGATACAAGCTAAAGCAA	lnc-MAL-3:2	chr2	94947574	94955323	+	LNCipedia version 5.2	lncRNA	intergenic	lnc-MAL-3		3			Detected	Detected	Detected	Detected	Detected	Detected	Detected	Detected	Not Detected	Detected	4.78393	3.79269	6.65656	5.70944	4.3161	4.38914	3.47353	4.65452	3.76009	2.99296
A_21_P0000222	0.0450976	2.2935	1.19755	up	11.9678	10.7702	CCGTCTTGGTCACCTGTGTGCCACTTGCCAATGCAAGGACTTGTCATAGTTACACTGACT	NR_000024	chr1	44776492	44776589	+	Refseq	lncRNA			SNORD46		98	94161	Detected	Detected	Detected	Detected	Detected	Detected	Detected	Detected	Detected	Detected	12.8007	11.5326	12.3131	11.7373	11.4553	10.5673	11.0864	10.4131	10.3833	11.4011
clstr_23398_1381_15	0.0178276	2.29346	1.19753	up	4.07325	2.87573	TTTAACGACATAATACTTGTGGAGCGTGATGGCTGGCATAGAGAAAGCACTGGATAACTG	lnc-PTS-1:6	chr11	112269217	112272929	+	LNCipedia version 5.2	lncRNA	intronic	lnc-PTS-1		1			Detected	Detected	Detected	Not Detected	Detected	Detected	Not Detected	Not Detected	Not Detected	Detected	4.6146	3.77626	4.88133	2.73978	4.3543	3.77341	2.27183	3.15547	0.978795	4.19913
clstr_140945_152_14	0.0258626	2.29152	1.1963	up	5.30239	4.10609	TTCCCACAAACTTCGGATTTCAAAGTGCTTTGTAGGCTCCTGGAGAGATAGAGTAGCGGA	ENST00000659084.1	chr20	30294550	30312480	+	GENCODE release 31	lncRNA		ENSG00000287288.1	AL121762.2	2	724		Detected	Detected	Detected	Detected	Detected	Detected	Detected	Not Detected	Not Detected	Detected	5.13501	5.17001	5.39083	5.31791	5.4982	4.44417	4.1131	3.18654	3.58323	5.20341
clstr_143606_565_22	0.0275182	2.28878	1.19458	up	5.32541	4.13083	GAGGCTGAAATCTACTGATATGTACACCTCCAAGGACACATGTGTCACATCAGAATAGTT	LINC01730:10	chr20	3808494	3812434	+	LNCipedia version 5.2	lncRNA	intergenic	LINC01730	LINC01730	4		101929125	Detected	Detected	Detected	Detected	Detected	Detected	Detected	Detected	Not Detected	Detected	4.81941	4.75178	7.40121	4.69044	4.96418	4.88767	3.75122	5.41828	3.2137	3.38327
clstr_71946_357_12	0.00308982	2.28585	1.19273	up	4.04377	2.85104	GTTTGAAGCCATCCAGGGTAATTGAATCCTTGAATGTTGTCCACTTCGATTCTCAGCTGG	lnc-ANKRD60-1:3	chr20	58091018	58175196	-	LNCipedia version 5.2	lncRNA	antisense	lnc-ANKRD60-1		4			Detected	Detected	Detected	Detected	Detected	Detected	Not Detected	Not Detected	Not Detected	Not Detected	5.01699	3.61913	3.73426	4.19027	3.65821	3.51749	3.06963	2.6612	2.57978	2.42713
clstr_38155_487_10	0.00880425	2.28359	1.1913	up	6.91244	5.72114	TGAAGAGGACGCCAATGTACGGATTTGATTTACCAAATCAGGCCTGTACAGCAGCTGAAT	ENST00000655005.1	chr6	135854053	135880942	-	GENCODE release 31	lncRNA		ENSG00000286313.1	AL360178.1	2	2129		Detected	Detected	Detected	Detected	Detected	Detected	Detected	Detected	Detected	Detected	5.67404	6.43365	7.46247	7.62458	7.36746	4.25161	5.58787	6.52217	5.56428	6.67976
clstr_69466_831_12	0.0202852	2.28349	1.19124	up	7.33043	6.13919	GGAGCAGCGGTTAATGCCGCACTGATTAATACAGGCTCCAGTGAAAGCGAAAGTAAGAAA	lnc-SLFN5-3:1	chr17	35373105	35375473	+	LNCipedia version 5.2	lncRNA	antisense	lnc-SLFN5-3		2			Detected	Detected	Detected	Detected	Detected	Detected	Detected	Detected	Detected	Detected	7.05665	6.38828	8.07185	7.43878	7.6966	5.91919	5.80697	5.9357	5.7832	7.25089
A_21_P0000399	0.0123277	2.2826	1.19068	up	6.76415	5.57348	CTGTTGGGGTATGAGTCAGTGAGGTTGAATAACAGTTTGTATCTGGAAATCTGAGGTCCA	NR_003194	chr14	100951856	100951932	+	Refseq	lncRNA			SNORD114-2		77	767578	Detected	Detected	Detected	Detected	Detected	Detected	Detected	Detected	Detected	Detected	5.24658	7.6864	7.22145	6.01995	7.6464	4.1017	6.73474	6.25975	5.36833	5.40288
clstr_52369_1163_7	0.00374069	2.28214	1.19039	up	4.30843	3.11804	CCTCTTTCGGATATATTTCACGTAAATGGAGTCCCGTGATAGATGAGCTGTGTCTGCCTC	lnc-BRD1-22:1	chr22	49661971	49668803	-	LNCipedia version 5.2	lncRNA	intergenic	lnc-BRD1-22		2			Detected	Detected	Detected	Not Detected	Detected	Detected	Not Detected	Not Detected	Not Detected	Detected	4.01418	3.68199	5.27227	3.67832	4.89538	3.50673	2.60387	3.60236	2.25058	3.62666
A_22_P00012489	0.0419477	2.28154	1.19001	up	5.37349	4.18348	ACCTGTTAGCTCAGTGCTTCATGTGCATTACCTCACTGAATTCTCGCAACAGCCCAAAAA	NR_120604	chr8	10474565	10481974	+	Refseq	lncRNA			LINCR-0001		545	101929191	Detected	Detected	Detected	Detected	Detected	Detected	Detected	Detected	Not Detected	Detected	5.41683	5.24123	6.16569	5.24997	4.7937	5.2699	3.39578	4.30629	3.41091	4.5345
clstr_206982_272_13	0.0172603	2.27989	1.18896	up	9.73315	8.54418	AAATGGTGGGTACTGAGGAACAGGTGATCGTATGGTTAACATCTGTGCTATAAGGGCTAC	lnc-USP25-10:1	chr21	16491606	16491958	+	LNCipedia version 5.2	lncRNA	intergenic	lnc-USP25-10		1			Detected	Detected	Detected	Detected	Detected	Detected	Detected	Detected	Detected	Detected	8.90066	9.24899	10.7911	8.91876	10.8063	8.43464	8.44407	8.53896	7.84818	9.45505
clstr_170480_361_8	0.0491818	2.27508	1.18592	up	5.89703	4.71111	TTCCATCTTTAGGTGCATCTTCGCTGGTATCAATTGGAGGAACTGGAGAAGATGCACTGG	ENST00000608871.2	chr9	14586766	14587326	-	GENCODE release 31	lncRNA	intergenic	ENSG00000273399.2	AL159169.3	1	561		Detected	Detected	Detected	Detected	Detected	Detected	Detected	Detected	Not Detected	Detected	6.1582	5.09372	6.87791	4.90565	6.44965	6.27501	3.5775	4.42347	3.59611	5.68346
clstr_190156_192_13	0.010459	2.27461	1.18562	up	6.09647	4.91085	AAGTGTTGACTAATACGATCATACAGTGTACACCAGCCACCTTACACCATGCATTGTTGA	ENST00000608243.1	chr1	76636877	76637339	+	GENCODE release 31	lncRNA	intergenic	ENSG00000272855.1	AC104458.1	1	463		Detected	Detected	Detected	Detected	Detected	Detected	Detected	Detected	Detected	Detected	5.06027	6.37367	6.58739	6.62228	5.83871	4.87901	5.1547	5.06882	4.98187	4.46983
clstr_7599_5159_8	0.00881458	2.27408	1.18528	up	3.25135	2.06607	GAAATTGGCTGGTTACCGCCTTGTTGAAATTAGGTGCTTCAGAAGGATAGCGTAAGATTG	lnc-ZFHX4-9:1	chr8	77014966	77021605	+	LNCipedia version 5.2	lncRNA	intergenic	lnc-ZFHX4-9		1			Detected	Detected	Detected	Not Detected	Detected	Not Detected	Not Detected	Not Detected	Not Detected	Not Detected	3.03816	3.62499	3.89742	2.82935	2.86686	2.23145	2.73547	3.22594	1.17698	0.960535
clstr_31207_2808_4	0.0443952	2.27394	1.1852	up	3.80855	2.62335	AAACACCACTTAGCAGGGTTTGCACGCCTGAATGACCATTCCGCGTTATCAGAATCTTCA	ENST00000428747.1	chr1	15326680	15343876	-	GENCODE release 31	lncRNA		ENSG00000233485.1	AL031283.2	2	3105		Detected	Not Detected	Detected	Detected	Detected	Detected	Not Detected	Not Detected	Not Detected	Not Detected	4.27091	2.58017	4.37204	3.86335	3.95626	3.1589	2.72886	3.48	1.96776	1.78123
clstr_166266_4_16	0.0293251	2.27381	1.18511	up	4.21231	3.02719	AGACCACTGTTTGTAAAGTGCAAAGGTCTATCGTGCTACCCTCAGTGTATACTATGGTTT	lnc-TBX20-4:2	chr7	34955329	34988234	-	LNCipedia version 5.2	lncRNA	intronic	lnc-TBX20-4		5			Detected	Detected	Detected	Not Detected	Detected	Detected	Detected	Not Detected	Not Detected	Detected	4.62291	4.36383	4.57456	3.41883	4.08142	3.73844	3.49577	3.18632	0.971122	3.74433
clstr_230484_0_18	0.0126934	2.27311	1.18467	up	3.93864	2.75397	CTTCCATACCCGGTACTGTAAATGCTGTGTATGTGTTTGGCCGATAATCCTTCCATCTCT	MSTRG.64026.1	chr8	74209768	74209981	.	RefLnc 2017	lncRNA	intergenic	MSTRG.64026		1			Detected	Not Detected	Detected	Detected	Detected	Not Detected	Not Detected	Not Detected	Not Detected	Detected	3.35088	3.14776	4.17528	4.10842	4.91086	2.19131	1.5566	3.8298	3.2176	2.97454
A_23_P254768	0.025829	2.27192	1.18391	up	6.85431	5.6704	TTGGTAACTCCTAATGATCAGGAATCTAATCGGCCAAAAATGTGACTTTGGTCCCTTGAC	NR_002139	chr6	29791031	29793073	-	Refseq	lncRNA			HCG4		2083	54435	Detected	Detected	Detected	Detected	Detected	Detected	Detected	Detected	Detected	Detected	6.46178	5.15262	7.84013	7.33416	7.48287	6.52866	3.86006	5.98311	5.59722	6.38297
clstr_67148_1202_22	0.0336591	2.27188	1.18389	up	11.6285	10.4446	TGTTATATAAGGTATATCAGACCTACAGGCTGCTGGCAGGATTTGTCAGATAATCAAGCC	ENST00000640486.1	chr9	39816600	39874206	-	GENCODE release 31	lncRNA		ENSG00000283886.2	BX664615.2	5	1739		Detected	Detected	Detected	Detected	Detected	Detected	Detected	Detected	Detected	Detected	11.0619	10.2949	12.4389	11.2521	13.0947	10.1391	10.394	10.3505	9.60426	11.7352
clstr_58389_691_14	0.00564156	2.2716	1.18371	up	4.62758	3.44387	TAGAGAGAAAGCTATAGAGCCTGAGATCAGAACTGGACCACACGAAGAAGCAGACAGGAT	ENST00000453174.7	chr10	79904898	79951029	+	GENCODE release 31	lncRNA		ENSG00000283913.1	AL512662.2	8	1963		Detected	Not Detected	Detected	Detected	Detected	Detected	Not Detected	Not Detected	Not Detected	Detected	5.62123	3.01969	5.09142	4.16968	5.23588	4.74419	1.75026	3.08932	3.22718	4.40841
clstr_23949_714_13	0.0291899	2.27052	1.18302	up	4.78036	3.59734	GTATCTGGTCACATGTTCCTAGTTAGTAACTATAACTACCCTCTTCTACTACGCATTCTG	lnc-LIMS4-8:1	chr2	110378397	110382061	-	LNCipedia version 5.2	lncRNA	intergenic	lnc-LIMS4-8		1			Detected	Detected	Detected	Detected	Detected	Detected	Not Detected	Not Detected	Not Detected	Detected	5.08478	4.27734	5.3119	4.86257	4.36523	4.64303	2.91078	3.06829	3.3417	4.02291
clstr_208329_13_68	0.0395883	2.2691	1.18212	up	4.70512	3.523	AAAGAGGGATGTTTAGGACAAGTCAGAAAGTCAAGTCAAGGCATGTCATAGCTTGTCTGT	NONHSAT186078.1	chr2	190611568	190612168	-	NONCODEv5	lncRNA	intergenic	NONHSAG079303.1		2			Detected	Detected	Detected	Detected	Detected	Detected	Not Detected	Not Detected	Not Detected	Detected	4.78368	4.08181	4.79041	4.08619	5.78349	3.81739	3.25892	2.42877	2.38864	5.72127
clstr_160952_71_20	0.0131895	2.26804	1.18145	up	9.89106	8.70961	CTGGAGAAAGAAGATATTGACACCATCTACGGGCACCATGGAACTGCTTCAAGTGACCAT	lnc-EMCN-3:6	chr4	100473854	100518022	-	LNCipedia version 5.2	lncRNA	intronic	lnc-EMCN-3		4			Detected	Detected	Detected	Detected	Detected	Detected	Detected	Detected	Detected	Detected	10.027	8.90969	10.5959	9.79046	10.1323	9.37971	8.50706	8.75531	8.34353	8.56246
clstr_217289_127_10	0.0155877	2.26495	1.17948	up	4.07942	2.89994	ACAGAAACAGTTACGCGGTAAGTGCTGGTGTGAGGTAATCAGGTATGTACAGCCACTACT	NONHSAT215448.1	chr8	13476861	13477480	+	NONCODEv5	lncRNA	intergenic	NONHSAG098633.1		2			Detected	Detected	Detected	Not Detected	Detected	Detected	Not Detected	Not Detected	Not Detected	Detected	5.10238	3.51626	4.88927	2.48766	4.40153	4.0787	2.00371	3.03047	1.12818	4.25865
A_21_P0000341	0.040775	2.26439	1.17912	up	12.5612	11.3821	GTGAAGCTGGCCTAAATGTTGTAATCTGGTATATGGCATGTGGGCTAGTTTCAGACAGGT	NR_002987	chr1	28579764	28579893	-	Refseq	lncRNA			SNORA61		130	677838	Detected	Detected	Detected	Detected	Detected	Detected	Detected	Detected	Detected	Detected	12.9692	12.0393	12.8226	12.3577	12.6174	11.2699	11.1866	10.8034	10.8248	12.8258
clstr_180240_416_12	0.041272	2.26411	1.17894	up	5.82316	4.64422	AATGTGGCAGTCCTAATGAGAAGAGGGTTTGAAGCGCTAAGATGTGCTGACAGTCCTAAT	ENST00000619646.1	chr17	47279526	47280047	-	GENCODE release 31	lncRNA	antisense	ENSG00000276790.1	AC068234.3	1	522		Detected	Detected	Detected	Detected	Detected	Detected	Detected	Not Detected	Not Detected	Detected	5.69976	5.5141	6.0765	6.10981	5.71566	5.17923	4.51925	3.99586	3.99199	5.53477
clstr_148825_237_18	0.0215972	2.26392	1.17882	up	4.53922	3.3604	TATCGATGGCAGAATGCTGACATGAGTTGCCCATAGTCCAGGTTTCCCAATGTAGCAGAT	ENST00000435946.1	chr6	74069451	74690727	+	GENCODE release 31	lncRNA	intergenic	ENSG00000223786.1	AL357507.1	4	669		Detected	Detected	Detected	Not Detected	Detected	Detected	Not Detected	Not Detected	Not Detected	Detected	3.73254	4.39749	6.16937	3.69208	4.70463	3.16292	2.98036	3.85859	3.08988	3.71025
clstr_161123_175_24	0.00932912	2.26189	1.17753	up	4.71869	3.54116	CCATTTGAATTTGAATCCTAACCATGAAGCATCCATTCTCAGTTTCAACCAGAAGGAGGG	lnc-CD163-3:1	chr12	7354960	7367548	-	LNCipedia version 5.2	lncRNA	intronic	lnc-CD163-3		3			Detected	Detected	Detected	Detected	Detected	Detected	Not Detected	Detected	Not Detected	Detected	4.51436	4.59531	5.71623	3.91075	4.85682	4.2182	3.21748	4.32344	2.87795	3.06874
clstr_130591_350_32	0.0214568	2.26181	1.17748	up	6.17088	4.9934	TTCTTGTTCCTGGAAAGTGAAAGGAAGTTCACCTGCTATGAGTGAGAAGGTGGACACACT	lnc-BRD2-6:3	chr6	33080941	33083890	+	LNCipedia version 5.2	lncRNA	intronic	lnc-BRD2-6		3			Detected	Detected	Detected	Detected	Detected	Detected	Detected	Detected	Not Detected	Detected	5.77292	6.23913	8.55428	4.9122	5.37588	5.45002	4.92174	6.5205	3.27191	4.80284
clstr_169719_97_18	0.0353355	2.26015	1.17642	up	4.79226	3.61584	AAATAGAACTTGGCTAACCATCTGCCAATAAGAGAAAGTGAGATGCTAAATCAGAGAGGC	lnc-EIF3H-3:1	chr8	115568457	115569020	-	LNCipedia version 5.2	lncRNA	intronic	lnc-EIF3H-3		1			Detected	Detected	Detected	Detected	Detected	Detected	Not Detected	Not Detected	Not Detected	Detected	4.49206	4.15286	5.2021	4.161	5.95327	4.5234	2.93396	3.02628	3.32605	4.26951
A_21_P0000687	0.0187771	2.2581	1.17511	up	4.49283	3.31772	AAAGGGATAAACCTCACTGACTTGGAGGAAATCAAGAGGAGTGAGCACAGCATCAGAAAG	NR_037806	chr1	11840319	11847616	+	Refseq	lncRNA			NPPA-AS1		1662	100379251	Detected	Detected	Detected	Detected	Detected	Not Detected	Not Detected	Not Detected	Not Detected	Detected	4.52286	3.52107	5.0437	4.17109	5.20541	2.8488	2.74257	3.19972	3.99048	3.80702
clstr_192526_221_22	0.0412788	2.25795	1.17502	up	4.73828	3.56327	CCAAGCTTGTATTAAGAGCCCAAATGTTCCCTTTGAACTCTGCTAATACACAGAAGAGTT	lnc-HP1BP3-1:1	chr1	20929370	20941484	-	LNCipedia version 5.2	lncRNA	intronic	lnc-HP1BP3-1		2			Detected	Detected	Detected	Not Detected	Detected	Detected	Not Detected	Not Detected	Not Detected	Detected	4.85856	4.41129	5.40978	3.69265	5.31914	4.21985	2.49386	3.10469	3.43953	4.55842
clstr_3004_464_10	0.0144486	2.25658	1.17414	up	4.55873	3.3846	AGTCAGAAAGTCAAGGCGTGTCGTAGCTTGTCTGTGTAGTCATGAAAGAATTTATGAAAG	NONHSAT210091.1	chr6	169326022	169335989	-	NONCODEv5	lncRNA	intergenic	NONHSAG094698.1		1			Detected	Detected	Detected	Not Detected	Detected	Detected	Not Detected	Not Detected	Not Detected	Detected	4.70995	3.52454	4.24715	3.57471	6.73732	3.70344	2.92363	2.12502	2.91439	5.2565
clstr_226895_145_24	0.0395296	2.25425	1.17265	up	5.59764	4.42499	ACAGGCACTTCACAAAGGAAGAGGATATCCAATTGGTCAGTAAGTTTATTAGTAGTGAGG	lnc-ARL15-5:1	chr5	53877596	53878430	-	LNCipedia version 5.2	lncRNA	intergenic	lnc-ARL15-5		2			Detected	Detected	Detected	Detected	Detected	Detected	Detected	Not Detected	Not Detected	Detected	5.2107	5.05249	6.7234	4.92048	6.0811	4.5281	4.43428	4.01659	4.07434	5.07164
clstr_153929_424_11	0.0117898	2.2537	1.1723	up	6.39612	5.22383	TGAATCAGACACCAGACGTAACAATATTTCCATATTTGGGTATAGCAGTAGCCTGCGTTT	NONHSAT151850.1	chr1	85578519	85580227	-	NONCODEv5	lncRNA	intergenic	NONHSAG057912.2		3			Detected	Detected	Detected	Detected	Detected	Detected	Detected	Detected	Detected	Detected	6.86161	5.48968	6.96031	6.08778	6.58125	5.6026	4.7347	5.36313	4.2346	6.18412
clstr_96914_391_23	0.00830845	2.25346	1.17214	up	7.21779	6.04565	CCTAGGCTGAAATATCTTGAAGCTTGACTATGTTGTGAGGAAGCTTCAGACCATTCCATA	NONHSAT156099.1	chr10	110871961	110877079	+	NONCODEv5	lncRNA	intergenic	NONHSAG060816.1		2			Detected	Detected	Detected	Detected	Detected	Detected	Detected	Detected	Detected	Detected	7.52798	6.74526	7.93545	6.6619	7.21838	7.18143	5.69816	6.12356	5.40794	5.81714
clstr_184613_334_18	0.0311686	2.25157	1.17093	up	11.37	10.1991	TGGAATATAAGGAACAATTATGGGATGTCATCAGAATGGATGCCATAGGACCTACAGCTC	lnc-NSD3-9:2	chr8	38263138	38267322	-	LNCipedia version 5.2	lncRNA	intronic	lnc-NSD3-9		3			Detected	Detected	Detected	Detected	Detected	Detected	Detected	Detected	Detected	Detected	11.1979	10.6992	11.9855	10.9365	12.0309	11.2899	9.62197	10.0067	9.19281	10.884
clstr_140129_7_15	0.0215756	2.25124	1.17072	up	10.0025	8.83177	TGGGAGTGAGGCCCTAATGATTCTAGATGACCAAACTAACAAACTGAAATCGGGTGTTGA	lnc-C9-1:9	chr5	39387697	39388857	-	LNCipedia version 5.2	lncRNA	intronic	lnc-C9-1		2			Detected	Detected	Detected	Detected	Detected	Detected	Detected	Detected	Detected	Detected	10.1796	9.4297	10.753	9.45666	10.1935	10.0952	8.08622	8.77189	7.93949	9.26603
clstr_119389_561_13	0.0234332	2.24977	1.16978	up	3.61325	2.44348	GCTCCAGTATAAATGCGTCTGGCCAGACTTGCTTTACAACTATGCATAATGGATAGTTGG	lnc-NUCB1-2:2	chr19	48928108	48929003	+	LNCipedia version 5.2	lncRNA	intergenic	lnc-NUCB1-2		1			Not Detected	Detected	Detected	Detected	Detected	Not Detected	Not Detected	Not Detected	Not Detected	Not Detected	2.79821	3.5344	4.41607	3.99389	3.3237	2.30288	3.1312	2.83052	2.76409	1.1887
clstr_228599_67_30	0.0198262	2.24953	1.16962	up	3.95606	2.78644	TTTGCCACAGACCTACAGAGACCAGACTTCAAGATGTTCCTGTGGACAGGAATTTACACA	NONHSAT199523.1	chr4	187023046	187025933	+	NONCODEv5	lncRNA	intergenic	NONHSAG088068.1		2			Detected	Not Detected	Detected	Detected	Detected	Not Detected	Not Detected	Not Detected	Not Detected	Detected	3.15017	2.45368	5.71704	4.44721	4.01218	1.80536	1.8122	3.57042	3.09998	3.64422
A_22_P00011064	0.0100888	2.24905	1.16931	up	4.14802	2.9787	AAGAGATGCCTGGCTGAGTTTAATAGGACTGCAACAACAATTTTGCCTTTCTACTTTCTG	NR_038434	chr2	12966782	13007013	-	Refseq	lncRNA			LOC100506474		1944	100506474	Detected	Detected	Detected	Detected	Detected	Not Detected	Detected	Not Detected	Not Detected	Detected	4.38385	4.66355	3.42246	4.29485	3.97539	2.91073	3.48899	2.36997	2.45608	3.66775
clstr_194534_346_22	0.0221735	2.24863	1.16905	up	4.31801	3.14896	TTGTATTAACTTAAGACAGTTCTTTAGGACACGAGTCCACCATCTTCTCAGTTTGTTGGC	MSTRG.4382.1	chr1	175887859	175894112	+	RefLnc 2017	lncRNA	intergenic	MSTRG.4382		2			Detected	Detected	Detected	Detected	Detected	Not Detected	Detected	Not Detected	Detected	Detected	4.10218	4.36306	4.12382	4.46731	4.53367	2.27558	3.47823	2.98056	4.33833	2.6721
clstr_217897_76_13	0.0116475	2.24423	1.16622	up	5.91714	4.75092	TCCTGGGCTTAGTGTACTATGCCAATGAGATATCCATGCTAAGTTCAGCATCAACATAGG	lnc-SP140L-7:1	chr2	230507101	230507384	+	LNCipedia version 5.2	lncRNA	intronic	lnc-SP140L-7		1			Detected	Detected	Detected	Detected	Detected	Detected	Detected	Detected	Detected	Detected	5.83287	5.29857	6.55044	5.56948	6.33433	5.53124	3.67623	4.75466	4.40063	5.39183
clstr_134362_322_16	0.0355764	2.24186	1.16469	up	7.49012	6.32543	GAAAGGGAATATGTCCCACAATTACACTTGTGCTTACACCATGACCAGGGTGTGGGAAGA	NONHSAT203182.1	chr5	126477655	126481190	+	NONCODEv5	lncRNA	intergenic	NONHSAG041439.2		3			Detected	Detected	Detected	Detected	Detected	Detected	Detected	Detected	Detected	Detected	8.14627	6.48879	7.58894	7.15233	8.07429	6.80867	5.55353	5.68311	5.34925	8.23258
clstr_44731_77_8	0.0499096	2.24012	1.16357	up	4.3199	3.15633	CACAGTCCCTGAGTAGCCTGTTATACGATGGTGTTCTTGAACTATGTGAATATTTGGGCG	NONHSAT189754.1	chr20	48403700	48406627	-	NONCODEv5	lncRNA	intergenic	NONHSAG031959.2		2			Detected	Detected	Detected	Detected	Detected	Detected	Detected	Not Detected	Not Detected	Detected	4.35554	4.23936	4.65715	3.95899	4.38848	4.33555	3.70722	2.22431	2.36535	3.14921
clstr_121115_534_14	0.0230023	2.24012	1.16357	up	4.64775	3.48417	AGACTTTGCCTGTTTCATAGGTCCTAAGATTAGCATGAAGTCATGGATTCTGTTGTAGGG	lnc-TIMM8B-2:2	chr11	112152999	112164093	-	LNCipedia version 5.2	lncRNA	intronic	lnc-TIMM8B-2		3			Detected	Detected	Detected	Detected	Detected	Detected	Detected	Not Detected	Not Detected	Not Detected	4.61256	4.15105	5.342	5.35848	3.77464	3.85705	4.02896	3.78437	3.40275	2.34774
A_22_P00005757	0.00491872	2.23415	1.15973	up	5.27154	4.11181	AGGCCTGAAGTTCGTAGAATGAAATCTATGTGGAGATGATTTAAAAGAACGGTTTCACTG	NR_110295	chr11	95230186	95234404	+	Refseq	lncRNA			LOC100129203		1960	100129203	Detected	Detected	Detected	Detected	Detected	Detected	Not Detected	Detected	Not Detected	Detected	5.01558	4.10491	6.40725	4.98852	5.84143	4.38101	2.83943	4.57723	4.15797	4.60343
clstr_176336_454_46	0.00536994	2.22934	1.15662	up	8.93312	7.7765	TTGAACAAACGCCTGGACTCAGATTGGAAGACTGCTCATTTGTCTACTGCCTCATTCCTG	NONHSAT162475.1	chr12	78864805	78977931	+	NONCODEv5	lncRNA	intergenic	NONHSAG011776.2		3			Detected	Detected	Detected	Detected	Detected	Detected	Detected	Detected	Detected	Detected	8.91258	8.39798	9.25837	8.46197	9.63469	7.86338	7.95329	7.72676	7.33872	8.00036
clstr_186432_359_31	0.0257305	2.2283	1.15594	up	4.15264	2.9967	GCCAAGTGTCTGTCCATGAATGAATGGCTACAGAAAGTGTGGTATACATATATCTGGTGG	lnc-WRNIP1-17:1	chr6	2859024	2859810	+	LNCipedia version 5.2	lncRNA	intergenic	lnc-WRNIP1-17		2			Detected	Detected	Detected	Detected	Detected	Detected	Not Detected	Detected	Not Detected	Not Detected	3.71708	3.66269	5.18633	4.21138	3.98573	3.174	2.92291	4.41615	2.86239	1.60805
A_21_P0000410	0.0489217	2.22795	1.15571	up	5.54939	4.39367	ACCACTGGTGGCATATGAGTCATACACATGAACACCATGTTTCTAGAACTCTGAGGTCCA	NR_003206	chr14	100969879	100969951	+	Refseq	lncRNA			SNORD114-13		73	767591	Detected	Detected	Detected	Detected	Detected	Detected	Detected	Detected	Not Detected	Detected	4.25583	6.3083	5.57418	5.47897	6.12966	3.507	5.8732	5.21453	3.71082	3.66281
A_21_P0000485	0.00670566	2.22761	1.1555	up	3.93405	2.77855	AGATACTATGATGGTTGCATAGTTCAGCAGATTTAATCATGAAGAGATGTACTATCTGTC	NR_003943	chr1	173866301	173866370	-	Refseq	lncRNA			SNORD77		70	692197	Detected	Detected	Detected	Not Detected	Detected	Detected	Not Detected	Not Detected	Not Detected	Detected	5.03208	3.59566	4.15461	2.99615	3.89173	4.16758	2.48366	3.49194	1.01964	2.72994
clstr_194003_309_14	0.0477243	2.22752	1.15544	up	6.69839	5.54295	TTCTTGCTGTACTACTTTCAGTCACTACGTACCTGTTATGGGTTGAACTAGGCTCCCTGT	lnc-FAM3B-3:1	chr21	41362027	41364666	+	LNCipedia version 5.2	lncRNA	intronic	lnc-FAM3B-3		3			Detected	Detected	Detected	Detected	Detected	Detected	Detected	Detected	Detected	Detected	6.70418	4.44038	7.99846	6.81902	7.5299	6.36055	4.04237	6.42292	5.88994	4.99895
clstr_13346_1876_13	0.0497257	2.22497	1.15379	up	6.55411	5.40032	AAATTGATTCCAAACCTTCGTTAGGTCAACTGTTCCCAGATTTCTTAGCTGATGCCTGAT	ENST00000653384.1	chr8	17808361	17822183	+	GENCODE release 31	lncRNA		ENSG00000253671.3	AC027117.1	2	3153		Detected	Detected	Detected	Detected	Detected	Detected	Detected	Detected	Detected	Detected	6.90847	4.67155	6.71479	6.62404	7.85169	5.3753	5.09131	5.1169	4.68171	6.73639
A_21_P0000427	0.0431387	2.22357	1.15288	up	5.32118	4.1683	AATCATGACTACTGGTATTGGATGGGTCTTCGTCAGTGAATGCCTATCTGGAACTCTGAG	NR_003223	chr14	100991919	100991989	+	Refseq	lncRNA			SNORD114-30		71	767611	Detected	Detected	Detected	Detected	Detected	Detected	Detected	Detected	Not Detected	Detected	4.04789	6.10493	5.34591	4.81134	6.29582	3.8044	5.25623	4.73842	3.19649	3.84598
clstr_19862_124_25	0.02845	2.22284	1.1524	up	5.57919	4.42679	TTTGAGTAATGAAGGTGACCAAACCACATGACCCTGTCTGCAAAGATTCCACCTGGACTC	ENST00000416646.1	chr20	47958022	47958603	+	GENCODE release 31	lncRNA	intergenic	ENSG00000228503.1	AL357558.1	2	456		Detected	Detected	Detected	Detected	Detected	Detected	Detected	Detected	Not Detected	Detected	6.08257	5.65476	4.71127	5.35155	6.09581	4.45519	3.99207	4.23336	3.52653	5.9268
clstr_150139_411_19	0.0162608	2.22222	1.152	up	4.80312	3.65112	TGTTTCCTACAAGCAGATGGCAATGTTCTCTTAGTCTCATCGGAACCAGACAGAGAAGGG	NONHSAT150101.1	chr1	178651710	178662459	+	NONCODEv5	lncRNA	intergenic	NONHSAG003579.2		3			Detected	Detected	Detected	Detected	Detected	Detected	Detected	Not Detected	Not Detected	Detected	5.39832	4.38014	4.87795	4.9281	4.43109	3.70634	3.7892	3.81053	2.99943	3.95008
clstr_87132_1228_16	0.0348887	2.21765	1.14903	up	7.39666	6.24763	TGAACTCTGGCAGTTCAGTAATAGGAGGTAAAGAACCACGCTAATTGCAGAACAGCAGCC	lnc-PLEKHM1-3:6	chr17	45507155	45517247	-	LNCipedia version 5.2	lncRNA	intergenic	lnc-PLEKHM1-3		7			Detected	Detected	Detected	Detected	Detected	Detected	Detected	Detected	Detected	Detected	7.15795	7.19287	7.92051	6.99817	7.71378	6.63944	6.21123	6.1266	4.81684	7.44403
clstr_182887_166_21	0.0370347	2.21568	1.14775	up	5.60528	4.45753	TTTGACCTCTTCGATGTGCGAGACTTTGGAAAGGATCCTAGGAGGCTGTGATTTCAAGAC	lnc-BRD3-4:1	chr9	133925851	133939301	-	LNCipedia version 5.2	lncRNA	intronic	lnc-BRD3-4		4			Detected	Detected	Detected	Detected	Detected	Detected	Detected	Detected	Not Detected	Detected	5.62169	5.3288	5.95978	5.17375	5.94236	4.74701	4.92043	4.65662	2.65679	5.30679
clstr_132110_698_20	0.035024	2.21486	1.14722	up	11.6801	10.5329	AACAACAGTTATCTCCAAGATGCTATTCGTTGAACCCATCCTGGAGGTTTCCAGCTTGCC	NONHSAT159135.1	chr11	57597709	57600055	+	NONCODEv5	lncRNA	intergenic	NONHSAG062822.1		2			Detected	Detected	Detected	Detected	Detected	Detected	Detected	Detected	Detected	Detected	11.4758	10.5391	12.2254	11.6297	12.5306	10.9618	10.1396	9.96832	9.87258	11.7223
clstr_195934_51_21	0.0319445	2.21481	1.14718	up	11.1263	9.97912	CAAATAGTTGGGCATGAAGGAACTGACTCTCAAGCAGACCTAGAAGATATCATTGTTGTA	lnc-DZIP1-8:1	chr13	95863434	95877340	-	LNCipedia version 5.2	lncRNA	intronic	lnc-DZIP1-8		3			Detected	Detected	Detected	Detected	Detected	Detected	Detected	Detected	Detected	Detected	11.3604	10.629	11.5018	10.3695	11.7709	10.6997	9.28536	9.25986	9.02314	11.6275
clstr_74849_1471_22	0.0134071	2.21426	1.14683	up	6.90531	5.75849	TTGGACTCTTGCAATTGGGCCAGATGAGAGGGTCTATGTGGTCTGAGAATTCAAGCAATG	NONHSAT200957.1	chr4	9540639	9542206	.	NONCODEv5	lncRNA	intergenic	NONHSAG088823.1		1			Detected	Detected	Detected	Detected	Detected	Detected	Detected	Detected	Detected	Detected	6.60662	6.61479	7.29024	6.28926	7.72565	6.22487	5.17731	5.3918	4.96533	7.03312
A_21_P0000494	0.0266426	2.21087	1.14462	up	11.8977	10.7531	CTTGATGGTCATAGTTCTGTTTGCTGTAACTGATCTGCAAGATTTTGGGAAAATACCATT	NR_004389	chr1	212352818	212352950	+	Refseq	lncRNA			SNORA16B		133	692157	Detected	Detected	Detected	Detected	Detected	Detected	Detected	Detected	Detected	Detected	12.4966	11.6883	11.8724	11.6574	11.7737	10.8129	10.978	10.1447	10.0896	11.7402
clstr_135173_368_16	0.0425569	2.21086	1.14461	up	7.94801	6.8034	GGGTGTGCCATTACATTAGGATTACATACTGGTACTACACACTCAGTTGTGTAGGACATA	lnc-SERF1B-4:1	chr5	69953330	69954095	+	LNCipedia version 5.2	lncRNA	intergenic	lnc-SERF1B-4		1			Detected	Detected	Detected	Detected	Detected	Detected	Detected	Detected	Detected	Detected	7.9568	7.29016	8.21582	7.24219	9.03508	7.43599	6.58651	5.54783	6.20402	8.24267
A_23_P307502	0.00546397	2.2105	1.14437	up	8.48726	7.34288	GAGGTCCCCCTAGAGTTTCTATTCATCATTTTAACCGCATTTCATCGATCTTGAGACACG	NR_024274	chr9	21967139	21967754	+	Refseq	lncRNA			CDKN2A-AS1		616		Detected	Detected	Detected	Detected	Detected	Detected	Detected	Detected	Detected	Detected	8.10738	8.37436	8.95559	8.58879	8.41018	6.98002	7.91898	7.51137	7.58091	6.72314
clstr_50174_114_10	0.0486505	2.20767	1.14252	up	4.02731	2.88479	ACTTCAAATATAGTTGAAATGATTCCGGCAAATGGAGGGTGATCAGTCAGCACCAAGCGG	lnc-RAMP3-1:1	chr7	45188989	45192485	+	LNCipedia version 5.2	lncRNA	intergenic	lnc-RAMP3-1		2			Detected	Detected	Detected	Not Detected	Detected	Detected	Not Detected	Not Detected	Not Detected	Detected	4.03012	3.5181	5.55215	2.59451	4.44167	3.90025	2.96502	3.07875	1.05053	3.42939
clstr_107472_927_23	0.0374905	2.20714	1.14218	up	9.50779	8.36561	CACTCTTTACCACTTCCTTAAAGGAGTGGAGGTGCTGGTAGTGATGGTTAGAGGCAATGA	NONHSAT185617.1	chr2	144513146	144516833	-	NONCODEv5	lncRNA	intergenic	NONHSAG110325.1		2			Detected	Detected	Detected	Detected	Detected	Detected	Detected	Detected	Detected	Detected	9.86892	8.31253	10.5108	8.65474	10.1919	8.89451	7.37301	8.0957	7.38021	10.0846
clstr_80824_721_12	0.020161	2.20648	1.14174	up	6.92344	5.7817	AGGCTTAGTGGGCACGATGTGAAAGCAAGGCTATTTGGCCTGTGGAGATTGAAGATAAGA	NONHSAT150379.1	chr1	206219498	206220946	+	NONCODEv5	lncRNA	Sense No Exonic	NONHSAG057130.1		1			Detected	Detected	Detected	Detected	Detected	Detected	Detected	Detected	Detected	Detected	7.1277	6.51939	7.36102	6.44572	7.16338	6.63267	5.00358	5.20396	5.70146	6.36681
clstr_75617_1161_9	0.0333346	2.20471	1.14059	up	5.14367	4.00308	AACCTTTACATACCCACGAGCACAGACTGAAACACGTAGTATCTGGGACTGGGACTAAAT	lnc-ANKRD22-2:1	chr10	88981405	88982955	-	LNCipedia version 5.2	lncRNA	intronic	lnc-ANKRD22-2		1			Detected	Detected	Detected	Detected	Detected	Detected	Detected	Not Detected	Not Detected	Detected	5.84687	4.311	5.58061	4.04991	5.92995	5.04243	3.69435	3.62945	2.01362	5.63554
clstr_184648_333_12	0.0477275	2.20117	1.13827	up	8.20746	7.06919	CAGGCTGCAATATTTCACATAAACGCTGGTACTGTACTCTGAACATCAGGGACCTCTACA	NONHSAT220423.1	chr9	357529	359780	-	NONCODEv5	lncRNA	intergenic	NONHSAG101825.1		2			Detected	Detected	Detected	Detected	Detected	Detected	Detected	Detected	Detected	Detected	9.18188	6.65771	9.67121	7.51774	8.00876	8.29262	6.43796	7.25733	5.83559	7.52246
clstr_113909_841_20	0.0205968	2.20067	1.13794	up	14.185	13.0471	TTAGCATGAAAGCAGTTTAGCATTGGGAGGAAGCTCAGATCTCTAGAGCTGTCTTGTCGC	NONHSAT192320.1	chr22	36199826	36267525	+	NONCODEv5	lncRNA	intergenic	NONHSAG083716.1		3			Detected	Detected	Detected	Detected	Detected	Detected	Detected	Detected	Detected	Detected	14.0908	13.4092	14.7829	13.9043	14.7378	14.0336	12.4711	12.9839	12.3124	13.4344
clstr_166265_26_27	0.00614479	2.20049	1.13782	up	6.52564	5.38782	TTGACACTTAGCGACCACTCTGTAAATAACTGAGTCCTGCTGGTGTTGCCATCACACACA	lnc-SETX-1:1	chr9	132377127	132378874	-	LNCipedia version 5.2	lncRNA	intronic	lnc-SETX-1		2			Detected	Detected	Detected	Detected	Detected	Detected	Detected	Detected	Detected	Detected	6.06759	6.27962	6.41195	5.99116	7.87788	5.34831	5.44542	4.55852	5.12131	6.46551
clstr_82369_965_24	0.0140947	2.20047	1.13781	up	8.323	7.18518	TGAAGTGGAAGCAAAGTTCTCCAAAGTCCAGCATGGTAGACATCAGTGGTGGTAACCAAG	ENST00000657602.1	chr1	159958035	159979090	+	GENCODE release 31	lncRNA		ENSG00000224259.7	LINC01133	4	1418	100505633	Detected	Detected	Detected	Detected	Detected	Detected	Detected	Detected	Detected	Detected	8.32751	8.81182	8.517	8.47593	7.48271	7.3857	6.93929	7.28127	7.06376	7.2559
clstr_46676_1745_15	0.0164427	2.20042	1.13778	up	4.02358	2.8858	ATGAAATCAACATAGCATTGTGATCTCCCAACGCTGATATACCCAGAGTGAACAATTTGC	lnc-NR2E1-4:4	chr6	107958400	107960736	+	LNCipedia version 5.2	lncRNA	intergenic	lnc-NR2E1-4		1			Detected	Not Detected	Detected	Detected	Detected	Detected	Not Detected	Not Detected	Not Detected	Detected	4.00128	3.13161	4.37068	3.94169	4.67262	3.67559	1.76304	2.59231	2.32754	4.07051
clstr_176743_0_25	0.0328244	2.19906	1.13689	up	8.68001	7.54312	GATACATGATCCCTTAATTCAGGCTCAGGCTGAAGAACTGACCCACTTACGACAGAAGAT	lnc-PPIAL4F-4:6	chr1	143750400	143751151	+	LNCipedia version 5.2	lncRNA	intergenic	lnc-PPIAL4F-4		2			Detected	Detected	Detected	Detected	Detected	Detected	Detected	Detected	Detected	Detected	9.39173	7.45879	9.20578	8.28351	9.06027	8.79414	6.89448	7.1469	6.33271	8.54739
clstr_42813_877_8	0.0200317	2.19855	1.13655	up	4.77746	3.6409	AGGATATAGGTTGCAGTCGAGAGAATGGATTGGCCGACTAGGTGAGATGTAGGTTTATTT	lnc-PLA2G5-1:2	chr1	20030279	20033153	+	LNCipedia version 5.2	lncRNA	intronic	lnc-PLA2G5-1		2			Detected	Detected	Detected	Detected	Detected	Detected	Not Detected	Not Detected	Not Detected	Detected	4.20999	3.80627	5.58506	4.31349	5.97246	3.32826	2.9687	3.23584	3.50495	5.16676
A_22_P00016919	0.0315904	2.19828	1.13638	up	5.4482	4.31182	CTGTTGATGTCAGTGTGTGAAATTCTAAATTATGTCATGGGTGTATACGTTCAAAAGCAA	NR_125987	chr1	46133371	46139081	+	Refseq	lncRNA			LOC101929626		359	101929626	Detected	Detected	Detected	Detected	Detected	Detected	Not Detected	Detected	Detected	Detected	4.76905	4.2651	6.55126	6.05617	5.59941	4.63573	2.22789	5.4666	5.40136	3.82754
clstr_87788_501_9	0.0240567	2.19586	1.13479	up	4.44478	3.30999	AAACTAACGATGACATCTGGACTTTGGACTAGAAACGTCAAGCTGATGAAGTCGTTTGTT	NONHSAT219770.1	chr9	88486362	88487683	+	NONCODEv5	lncRNA	intergenic	NONHSAG101474.1		1			Detected	Not Detected	Detected	Detected	Detected	Detected	Not Detected	Not Detected	Not Detected	Detected	4.54723	3.29357	5.05648	3.90313	5.42349	4.31796	1.90341	3.08171	2.38959	4.8573
A_24_P93703	0.0205969	2.1954	1.13448	up	10.832	9.69751	GGGTGGCACTAATTTCCTCCTTAACCAGAACTTTGTTCCAGCCACTGACCCATTCTAACT	NR_036476	chr12	55829608	55836246	+	Refseq	lncRNA			TMEM198B		3459	440104	Detected	Detected	Detected	Detected	Detected	Detected	Detected	Detected	Detected	Detected	10.7005	10.2988	11.5648	10.3834	11.2125	10.3958	9.45935	9.38919	9.1629	10.0804
clstr_68347_125_14	0.0390137	2.19433	1.13378	up	5.87514	4.74136	TTAGAATGCATTGCCTAGGGACTGGGATGAAGATTTGAGCCTGTATCAGCTTTCGTCAGC	lnc-FAM72D-3:2	chr1	144923963	144925673	+	LNCipedia version 5.2	lncRNA	antisense	lnc-FAM72D-3		1			Detected	Detected	Detected	Detected	Detected	Detected	Detected	Detected	Not Detected	Detected	6.19416	5.45806	6.6349	4.88376	6.20485	5.75612	5.01334	4.23394	3.34469	5.35873
clstr_226412_0_42	0.0312442	2.19395	1.13353	up	16.9829	15.8494	CCAGAACACCCTGGGCTGTTACTTGCCTTGAGTTGGAAACAGTTTGCATTTACACCTGTA	NONHSAT183629.1	chr2	221624810	221625045	+	NONCODEv5	lncRNA	intergenic	NONHSAG030625.2		1			Detected	Detected	Detected	Detected	Detected	Detected	Detected	Detected	Detected	Detected	17.3166	16.4824	17.18	16.4887	17.4469	16.9911	15.1874	15.189	14.7572	17.1223
clstr_184118_176_14	0.0339586	2.19307	1.13295	up	8.40903	7.27608	TTTAGGTGCCACATCATTGGGAACTATGATGATGATGACGACGATGACGACGATACACTT	lnc-TAPT1-6:1	chr4	16750850	16898378	-	LNCipedia version 5.2	lncRNA	intronic	lnc-TAPT1-6		7			Detected	Detected	Detected	Detected	Detected	Detected	Detected	Detected	Detected	Detected	8.5557	7.43966	9.51498	7.76977	8.76504	8.28462	7.01917	7.29481	6.32775	7.45406
clstr_41746_956_10	0.0260647	2.19242	1.13252	up	4.84428	3.71176	CCCTCTGAAGGTTTGCTGAAAGCTATCTGATACAGCTTTGGACCTTTCACGAGGTCCAAA	lnc-SLC24A1-5:1	chr15	65884615	65887152	+	LNCipedia version 5.2	lncRNA	intronic	lnc-SLC24A1-5		1			Detected	Detected	Detected	Detected	Detected	Detected	Not Detected	Not Detected	Not Detected	Detected	4.28707	4.37929	5.97591	4.10197	5.47716	4.07385	3.16547	3.75314	3.29993	4.26639
clstr_181132_12_24	0.0224171	2.19197	1.13223	up	5.33266	4.20044	ACTGGAAGAGCAGTAAAGGAAGAGCCCAAGAGATCAATGAGCTAAGCCTGTTCCTGCAAA	lnc-EPB41L4A-2:1	chr5	111846050	111846566	-	LNCipedia version 5.2	lncRNA	intronic	lnc-EPB41L4A-2		1			Detected	Detected	Detected	Detected	Detected	Detected	Detected	Detected	Not Detected	Detected	4.64314	4.62291	6.37937	5.71837	5.29954	4.043	3.62513	4.4115	3.98296	4.93961
clstr_225256_130_14	0.0130817	2.18983	1.13082	up	4.18096	3.05015	TTACTGCATATGAGCAGTGCCCTGTAGGACTGCTACAGACTACAGCTCTGTAGCATTATA	NONHSAT204158.1	chr5	54091392	54091633	-	NONCODEv5	lncRNA	intergenic	NONHSAG090971.1		1			Detected	Not Detected	Detected	Detected	Detected	Detected	Not Detected	Not Detected	Not Detected	Detected	4.24798	2.87143	5.05893	3.89949	4.82699	3.75618	1.6789	2.97334	2.86778	3.97454
clstr_73613_1029_15	0.0212741	2.18807	1.12966	up	4.30365	3.17399	GGACAGTATTTGGACACACGGTCTTTCTTGAGCTAATACAGGTTAAATAGTTTACTGAGG	ENST00000499452.2	chr4	152100818	152104720	+	GENCODE release 31	lncRNA	intergenic	ENSG00000245954.8	LINC02273	3	1592	100996286	Detected	Not Detected	Detected	Detected	Detected	Detected	Not Detected	Detected	Not Detected	Detected	4.02689	2.71289	5.57932	4.17607	5.02307	3.74253	2.02155	4.43191	2.11324	3.56071
clstr_211457_190_18	0.00798282	2.18641	1.12857	up	3.88639	2.75782	GAGTTCCTGCTGGGAAACTTGAGATCCTGCAATGAGCAATCCTTTAAGCACTTTCTTCCC	lnc-AURKB-3:4	chr17	8209998	8210600	-	LNCipedia version 5.2	lncRNA	intronic	lnc-AURKB-3		2			Detected	Detected	Detected	Not Detected	Detected	Not Detected	Detected	Not Detected	Not Detected	Not Detected	3.54153	3.91072	4.19048	3.79672	3.99249	2.07552	3.51675	3.26047	2.67526	2.26112
clstr_59843_1643_12	0.0239497	2.18319	1.12644	up	4.48853	3.36209	GAGACCCTTGTGCAAGATCCCAGGGTTCGTATTGATGCATGAATTGAACCACCTAAATAT	lnc-PRKX-11:1	chrX	3926808	3928732	-	LNCipedia version 5.2	lncRNA	intergenic	lnc-PRKX-11		1			Detected	Not Detected	Detected	Detected	Detected	Detected	Not Detected	Not Detected	Not Detected	Detected	6.38348	0.975003	5.45224	4.4872	5.14471	5.07164	0.979529	3.4953	3.22617	4.03781
clstr_92604_565_20	0.0294871	2.18292	1.12626	up	3.84346	2.71721	TGTGGAGAGAGGACACCTGTAGGCTGCACGATTGACTGTGAATTTAGGAGGAGGATTAAA	ENST00000660589.1	chr20	25751040	25752765	+	GENCODE release 31	lncRNA		ENSG00000226465.3	AL390198.1	2	1237		Detected	Detected	Detected	Detected	Detected	Detected	Not Detected	Not Detected	Not Detected	Detected	4.04024	3.40919	3.95357	4.01332	3.80099	3.40807	2.40113	2.26055	1.93513	3.58115
clstr_200026_281_20	0.0471447	2.18232	1.12586	up	10.0958	8.96991	TCTTAATTTACCCTGCCTCATGGGCCAGAAAGCAAACACGATTATGTACTCAGCAGTAAA	lnc-FAM49B-5:1	chr8	130152605	130160063	-	LNCipedia version 5.2	lncRNA	intronic	lnc-FAM49B-5		2			Detected	Detected	Detected	Detected	Detected	Detected	Detected	Detected	Detected	Detected	10.0203	9.78797	11.073	9.2801	10.3175	9.77729	8.54332	8.50231	8.34728	9.67932
A_21_P0000412	0.0237718	2.18226	1.12582	up	8.23866	7.11284	GATGATGACCACTGGTGGCGTATGAGTCATACATGATGAATATGTGTCTGGAACTCTGAG	NR_003208	chr14	100972670	100972740	+	Refseq	lncRNA			SNORD114-15		71	767593	Detected	Detected	Detected	Detected	Detected	Detected	Detected	Detected	Detected	Detected	6.89711	9.58903	7.9369	7.99156	8.77869	5.49171	9.24674	7.34047	6.85097	6.6343
clstr_219171_82_23	0.0414199	2.1821	1.12571	up	5.60458	4.47887	AAGAAACCAGTGAATGTAACGTTTCAAATATGGAGCAGCCACAGCAGACTTCTGTAATTC	lnc-STX11-6:1	chr6	144625092	144625368	+	LNCipedia version 5.2	lncRNA	intronic	lnc-STX11-6		1			Detected	Detected	Detected	Detected	Detected	Detected	Detected	Not Detected	Not Detected	Detected	6.16078	5.01008	5.66775	4.99903	6.18525	5.70282	4.38299	3.69589	2.86923	5.7434
clstr_29380_391_3	0.0262605	2.18124	1.12515	up	3.64515	2.52	GACACATCGTTATCTGCCAATTCTTCGCAGACGTAGAGAACGGACTGCAGAGTTAATAAA	ENST00000669546.1	chr6	167822103	167825923	-	GENCODE release 31	lncRNA		ENSG00000198221.9	AFDN-DT	2	3225	653483	Detected	Detected	Detected	Not Detected	Detected	Detected	Not Detected	Not Detected	Not Detected	Not Detected	4.00391	3.63041	4.7694	2.53839	3.28361	3.96419	1.77553	3.06823	1.712	2.08006
clstr_16169_1_12	0.000121388	2.17931	1.12387	up	4.08853	2.96466	TTATGTTACCTTCCTGGTTCGTGCAGACATTTCAGATAGAGACCCTTGGTCTACTAATGG	NONHSAT155855.1	chr10	90096032	90141158	+	NONCODEv5	lncRNA	intergenic	NONHSAG060679.1		2			Detected	Detected	Detected	Not Detected	Detected	Detected	Not Detected	Not Detected	Not Detected	Not Detected	4.46454	4.18432	4.63403	3.57117	3.58857	3.34805	3.08687	3.32182	2.70786	2.35869
clstr_207063_179_28	0.0134427	2.17855	1.12337	up	10.5276	9.40426	AAATGCAAACAGGCTGTTCATCACCATCTCCAGGTGTTCACAGACACCAGCAAAGCAATG	NONHSAT193219.1	chr22	38949018	38949371	.	NONCODEv5	lncRNA	intergenic	NONHSAG084238.1		1			Detected	Detected	Detected	Detected	Detected	Detected	Detected	Detected	Detected	Detected	11.3579	9.27658	11.613	10.2	10.1906	9.96175	9.01976	9.80488	8.88059	9.35433
clstr_21549_597_10	0.0111235	2.17757	1.12272	up	5.94527	4.82255	GAAGTGAGCTACTACTGGCTTGATACAAGCTAAGACAGAGACACAAACCGCTGAAGCCTA	lnc-TOR3A-1:1	chr1	179101663	179105750	+	LNCipedia version 5.2	lncRNA	antisense	lnc-TOR3A-1		2			Detected	Detected	Detected	Detected	Detected	Detected	Detected	Detected	Detected	Detected	5.17639	5.64912	6.07623	6.40191	6.4227	4.48276	4.79287	4.22688	4.80413	5.8061
clstr_136269_561_30	0.0312592	2.17692	1.12229	up	9.73638	8.6141	CAAATCGGATTCCCAACTATATGAAGACACCCTAGCTGGACGATCAGTTCTTATTAAGAA	NONHSAT169634.1	chr14	92044769	92050171	-	NONCODEv5	lncRNA	intergenic	NONHSAG015739.2		2			Detected	Detected	Detected	Detected	Detected	Detected	Detected	Detected	Detected	Detected	10.2684	9.15174	10.7647	8.53507	9.96201	9.81075	7.95631	8.57092	7.07445	9.65805
clstr_164362_449_18	0.0381832	2.17656	1.12205	up	4.69676	3.5747	TGTTCATCATTGAAGCAGATGGAAAGGCAAAGAAGCTCGATAAATGGGTGCCTCACGAGC	lnc-ENPEP-1:3	chr4	110366977	110370386	+	LNCipedia version 5.2	lncRNA	intronic	lnc-ENPEP-1		2			Detected	Detected	Detected	Not Detected	Detected	Detected	Detected	Not Detected	Not Detected	Detected	6.65779	3.43854	4.57153	3.81159	5.00432	4.2745	3.35074	3.3945	2.75633	4.09745
clstr_72507_279_14	0.0425162	2.17612	1.12176	up	6.09123	4.96947	CTTTGAAGAAGCCTATCTGGTAATTGTGGCCACATCCGTTATGTATCATGCAGGTTGAAA	NONHSAT154489.1	chr1	206210858	206212474	.	NONCODEv5	lncRNA	intergenic	NONHSAG059821.1		1			Detected	Detected	Detected	Detected	Detected	Detected	Detected	Detected	Detected	Detected	6.15814	5.35487	6.61316	5.66278	6.66718	5.85311	4.81126	4.10729	4.55041	5.52529
clstr_171441_310_14	0.0243909	2.17495	1.12098	up	6.82718	5.7062	GAAGAACATACTTCGTTTCTTAGATGCAGAACGAGATGTGTCAGTGGTCAAGAGCAGTTT	lnc-SLCO4C1-4:1	chr5	100886352	100890882	-	LNCipedia version 5.2	lncRNA	intronic	lnc-SLCO4C1-4		2			Detected	Detected	Detected	Detected	Detected	Detected	Detected	Detected	Detected	Detected	7.05749	5.59639	7.62811	6.04735	7.80659	6.61181	5.09978	5.9642	5.09493	5.76029
clstr_201585_127_32	0.0486958	2.17476	1.12086	up	5.70536	4.58451	AATGTGAGGCAAGCATGTCCTCAAAGCCTGATGACATTGGGTAAATTCTCCTTTGTGTTC	FAM242C:11	chr12	54110182	54121655	-	LNCipedia version 5.2	lncRNA	intronic	FAM242C	FAM242C	2			Detected	Detected	Detected	Detected	Detected	Detected	Detected	Detected	Not Detected	Detected	7.09511	4.12106	6.24393	4.58382	6.48288	5.07927	3.74195	4.39946	3.21571	6.48613
clstr_163682_380_19	0.00999283	2.17435	1.12058	up	7.69453	6.57394	TTCCTTTCTTGAAAGTGGTGAAGGTACAGCATATAGCTGCATGGAAGAAACAGTAATCGG	lnc-SGMS2-3:1	chr4	107824563	107895547	+	LNCipedia version 5.2	lncRNA	intronic	lnc-SGMS2-3		3			Detected	Detected	Detected	Detected	Detected	Detected	Detected	Detected	Detected	Detected	7.40305	7.69064	7.47045	7.54833	8.36015	6.22948	6.18163	6.15667	6.11582	8.18612
A_21_P0000409	0.0102415	2.17364	1.12011	up	9.6615	8.54139	CAAATACCGGCGTATGAGTCTTGGATGATGAATAATACGTGTCTGGAACTCTGAGGTCCA	NR_003205	chr14	100968948	100969021	+	Refseq	lncRNA			SNORD114-12		74	767590	Detected	Detected	Detected	Detected	Detected	Detected	Detected	Detected	Detected	Detected	8.61618	10.9663	9.28363	9.52338	9.91803	7.05876	10.7045	8.39956	8.09161	8.45249
A_24_P160413	0.0463679	2.17296	1.11966	up	13.2066	12.0869	CAAAAGTACTGAGGGTCTTAAGTTTGAAGTGTCCAAAGTATAGGGAGGTCTCAATAATAA	NR_026850	chr1	32231660	32241710	-	Refseq	lncRNA			MTMR9LP		2341	339483	Detected	Detected	Detected	Detected	Detected	Detected	Detected	Detected	Detected	Detected	12.6864	12.8466	14.1058	12.543	13.8511	12.917	11.7405	11.8995	11.1378	12.7397
clstr_143644_494_20	0.0468716	2.17194	1.11898	up	7.44366	6.32468	CTTGGAATTATCTGACCGTGAACTTCCTCTTCTAGCAAACTCACATGAAAGCCCTCACTG	ENST00000624935.3	chr2	88811186	88861563	-	GENCODE release 31	lncRNA		ENSG00000240040.6	AC244205.1	3	705		Detected	Detected	Detected	Detected	Detected	Detected	Detected	Detected	Detected	Detected	6.68243	7.47218	7.59234	8.00328	7.46807	7.01211	6.25789	6.39347	5.9475	6.0124
clstr_51850_1125_18	0.039307	2.17133	1.11858	up	9.9118	8.79322	TTACTGGATGCGGACAGGAGAGCCAGTTACTGAAAGCAGATATAACGCGGATCCTGTAAA	lnc-C12orf74-3:23	chr12	92145573	92167560	+	LNCipedia version 5.2	lncRNA	antisense	lnc-C12orf74-3		5			Detected	Detected	Detected	Detected	Detected	Detected	Detected	Detected	Detected	Detected	10.4341	9.03047	11.3532	8.69362	10.0476	10.2932	8.64713	9.24006	7.15705	8.62868
clstr_72587_1413_12	0.0318446	2.1711	1.11843	up	9.73667	8.61825	TATGTATACATCATTCGTATTCGTGACCCTAATAATGATACCCAGTCAGCTCACACCAGC	lnc-LAMB4-2:1	chr7	107948414	107950027	-	LNCipedia version 5.2	lncRNA	intronic	lnc-LAMB4-2		1			Detected	Detected	Detected	Detected	Detected	Detected	Detected	Detected	Detected	Detected	9.97235	9.86049	9.99855	9.41653	9.43545	9.15098	9.7343	7.73637	8.22198	8.2476
clstr_221130_101_18	0.0197119	2.17109	1.11842	up	6.41975	5.30134	CCAACAAACCAAATACCAGATCTCCCAACATACCGAATACCAGATCACCAACATACCAAA	lnc-ZNF609-4:1	chr15	64724366	64724702	+	LNCipedia version 5.2	lncRNA	intergenic	lnc-ZNF609-4		2			Detected	Detected	Detected	Detected	Detected	Detected	Detected	Detected	Detected	Detected	7.16537	5.77965	7.05754	5.89992	6.19628	5.58194	4.47516	5.56801	4.63875	6.24282
clstr_167372_156_42	0.0453403	2.17012	1.11778	up	5.02717	3.9094	GAATCATCATCCAACGGAAGCTAATGGAATCAACATCGAATGAATCGAATGGAAACACCA	MSTRG.3306.12	chr1	125182066	125182711	-	RefLnc 2017	lncRNA	intergenic	MSTRG.3306		2			Detected	Detected	Detected	Detected	Detected	Detected	Not Detected	Detected	Not Detected	Detected	4.69082	3.91472	5.53989	5.20175	5.78869	4.93046	2.19806	4.62845	3.20247	4.58754
clstr_222839_127_28	0.042479	2.16977	1.11754	up	3.74837	2.63083	ACCTAGGAATCAACTTTCTTAGCTAAGGATTTGCTTCTTGTCTTTCTGCAGTCTAGCTTC	lnc-NAALADL2-12:1	chr3	173657241	173657495	+	LNCipedia version 5.2	lncRNA	intronic	lnc-NAALADL2-12		1			Detected	Detected	Detected	Not Detected	Detected	Detected	Not Detected	Not Detected	Not Detected	Detected	3.71651	3.98344	3.8234	2.69397	4.52452	3.15702	2.39028	1.54063	1.66377	4.40244
A_21_P0000484	0.0290629	2.16805	1.1164	up	11.2178	10.1014	TTTGCTACTCTTGAGTGCTAGAATGATGAGGATCTTAACCACCATTATCTTAACTGAGGC	NR_003942	chr1	173866635	173866715	-	Refseq	lncRNA			SNORD76		81	692196	Detected	Detected	Detected	Detected	Detected	Detected	Detected	Detected	Detected	Detected	11.7859	10.484	11.5247	11.0141	11.28	9.87566	10.2689	9.76309	9.8186	10.7806
clstr_43739_521_8	0.0258004	2.16792	1.11631	up	10.8468	9.7305	TAATTGGTGGTTGGTTCAATCACTACCAGTCTAGACTAGCCCAGACGCATCAATTAGAGG	lnc-BLID-5:1	chr11	122095900	122098353	-	LNCipedia version 5.2	lncRNA	intergenic	lnc-BLID-5		1			Detected	Detected	Detected	Detected	Detected	Detected	Detected	Detected	Detected	Detected	10.6175	10.6537	11.3765	9.58368	12.0027	9.72664	10.0773	9.13816	8.18961	11.5208
clstr_69808_992_8	0.0408796	2.1665	1.11537	up	5.19107	4.0757	AAGTGCTTTGATTCGTACACGAGGTAGACTACATCCAGCACAAGAAAGAAGCTTACAGGG	NONHSAT192870.1	chr22	36265227	36276096	-	NONCODEv5	lncRNA	intergenic	NONHSAG033827.2		2			Detected	Detected	Detected	Detected	Detected	Detected	Not Detected	Not Detected	Detected	Detected	4.73923	4.62084	5.5697	5.64341	5.38216	5.09978	2.97066	4.02592	4.15132	4.13083
clstr_139315_414_23	0.0362688	2.16591	1.11498	up	8.52456	7.40958	CTGCCGTCCTACAAGTACATGCCACGATTGTTTCTGAGAAACTGCTGGACCCAAGAATTT	ENST00000568189.5	chr2	110245591	110285856	+	GENCODE release 31	lncRNA		ENSG00000282304.1	AC140479.5	4	735		Detected	Detected	Detected	Detected	Detected	Detected	Detected	Detected	Detected	Detected	7.68951	8.24209	8.85935	9.12372	8.7081	7.93558	6.82648	7.74589	7.27425	7.26571
clstr_129076_50_36	0.0332529	2.1656	1.11477	up	8.70717	7.5924	CCTGCGAGAAGAGTCTCTTAGAATAGAGAAGCTGAAGTTAAAGTTGTGGAAGAGAGTGGG	lnc-ANKRD36B-3:27	chr2	97416242	97423555	-	LNCipedia version 5.2	lncRNA	intergenic	lnc-ANKRD36B-3		5			Detected	Detected	Detected	Detected	Detected	Detected	Detected	Detected	Detected	Detected	9.32208	8.02259	9.38817	7.78951	9.01351	8.66669	7.16235	6.89539	6.85039	8.38721
A_19_P00320664	0.0187873	2.16493	1.11432	up	8.62452	7.5102	AATGACCTCAAGCTGACCTTCCTGATGCAGATTCCACATATGGTATCTGAGACTCACACA	NR_033896	chr6	138691668	138697288	+	Refseq	lncRNA			FLJ46906		1022	441172	Detected	Detected	Detected	Detected	Detected	Detected	Detected	Detected	Detected	Detected	8.47785	8.24496	8.7081	8.76224	8.92945	8.30274	7.52659	7.10408	7.4072	7.2104
clstr_22888_1999_16	0.0413507	2.16462	1.11411	up	7.81756	6.70345	CCAGAAATTGATCTCTATCGATGAAACTGCTTTCTCAAATACGTCAGCAATGGGATTCAG	lnc-SERF1B-1:2	chr5	69986951	69997742	+	LNCipedia version 5.2	lncRNA	intergenic	lnc-SERF1B-1		2			Detected	Detected	Detected	Detected	Detected	Detected	Detected	Detected	Detected	Detected	7.56945	7.15163	8.27599	7.13481	8.95594	7.33237	6.31488	6.14827	5.26455	8.45718
clstr_233153_76_17	0.0238475	2.16418	1.11382	up	5.70686	4.59304	TCCTGGGACCATGATCAGCTGAGTCTAGTTGCATCATGATTAGTGAGAAGGTAGAGCAAA	NONHSAT183297.1	chr2	189857279	189857480	+	NONCODEv5	lncRNA	intergenic	NONHSAG030089.2		1			Detected	Detected	Detected	Detected	Detected	Detected	Detected	Not Detected	Not Detected	Detected	5.66411	5.50139	6.21493	5.27659	5.87728	5.2259	4.19846	4.05672	4.10056	5.38356
clstr_190673_281_22	0.00543364	2.16098	1.11168	up	5.73261	4.62093	CCAAGGATACAGCTGTCTCTCAAACCCTTGTCAAGATAAAGAATACTACCGTAACTCCCA	MSTRG.35260.1	chr2	111169791	111170251	.	RefLnc 2017	lncRNA	intergenic	MSTRG.35260		1			Detected	Detected	Detected	Detected	Detected	Detected	Detected	Detected	Detected	Detected	5.69016	4.84886	6.1847	6.07136	5.86797	3.90368	3.78906	4.88189	5.35905	5.17095
A_21_P0010487	0.0375885	2.16017	1.11114	up	6.95977	5.84862	GCTTGGTTTTCAAGCACTGCTCTTTGAACACAAGGAATTCCTTTAATGATCACGCCGGAC	NR_120328					Refseq	lncRNA			LOC102724558				Detected	Detected	Detected	Detected	Detected	Detected	Detected	Detected	Detected	Detected	6.96449	6.44058	7.15192	6.45787	7.78396	6.33479	5.15836	5.48655	4.45974	7.80368
A_21_P0000223	0.0426951	2.1599	1.11096	up	12.2166	11.1056	AGTTCCTTTGGCAGAAGTGTCCTATTTATTGATCGATTTAGAGGCATTTGTCTGAGAAGG	NR_000025	chr11	75404421	75404566	+	Refseq	lncRNA			SNORD15B		146	114599	Detected	Detected	Detected	Detected	Detected	Detected	Detected	Detected	Detected	Detected	12.8186	11.7232	12.6299	12.0648	11.8465	10.8671	11.2865	10.7376	10.8578	11.7791
clstr_141423_454_17	0.0131537	2.1573	1.10923	up	5.80202	4.69279	TGGGTTGGGTTATACAATGCCCAAAGATTTGGTGCCAAGGATCCATGAAATGATGGGTCA	lnc-SOAT1-2:1	chr1	179220938	179222125	+	LNCipedia version 5.2	lncRNA	antisense	lnc-SOAT1-2		2			Detected	Detected	Detected	Detected	Detected	Detected	Detected	Detected	Not Detected	Detected	6.05732	4.97566	6.12017	5.77799	6.07896	5.03246	3.85713	4.69343	4.00746	5.87348
clstr_151423_336_18	0.0194482	2.15663	1.10878	up	6.40597	5.29719	GTTCTGTGACATACAACTTAGCATGGGATCCTCAAGATAATAGATTGTTGACAGCAACTG	lnc-LYSMD2-3:2	chr15	51547332	51603701	-	LNCipedia version 5.2	lncRNA	intronic	lnc-LYSMD2-3		7			Detected	Detected	Detected	Detected	Detected	Detected	Detected	Detected	Detected	Detected	6.90566	5.68668	6.9745	5.86241	6.6006	6.35197	3.95907	5.68859	4.17763	6.30869
clstr_176802_216_25	0.0295999	2.1531	1.10641	up	3.61506	2.50865	TTTGCACGCAAACTTGTTTACTGTATTCACAGAGTGCCCTGTTATGGGACCATAAGCAAC	lnc-ZNF726-6:1	chr19	23602567	23603106	+	LNCipedia version 5.2	lncRNA	antisense	lnc-ZNF726-6		1			Detected	Detected	Detected	Not Detected	Detected	Detected	Detected	Not Detected	Not Detected	Not Detected	4.00002	4.08948	3.71875	3.31325	2.95381	3.39271	3.68199	2.63371	0.984575	1.85025
clstr_225346_65_7	0.0418008	2.14967	1.10412	up	7.00195	5.89783	ACATCTGATCTACCCGCGATCGCAAACGCAGTTAACAAGTGACAGAGAAAGGACTCAAAC	NONHSAT164123.1	chr12	121327870	121328111	-	NONCODEv5	lncRNA	intergenic	NONHSAG012543.2		1			Detected	Detected	Detected	Detected	Detected	Detected	Detected	Detected	Detected	Detected	7.05113	6.41646	7.74048	6.14701	7.65466	6.38633	6.02038	5.5821	4.29497	7.20539
clstr_16474_2897_14	0.00843942	2.14864	1.10342	up	4.08449	2.98107	TCACCAGCAGCCATTGACATTACTGTGGTTAACTACACACTTAGAAGGTTAAGCTGGTTC	lnc-MAPK6-3:10	chr15	51915384	51934354	+	LNCipedia version 5.2	lncRNA	intronic	lnc-MAPK6-3		11			Detected	Detected	Detected	Detected	Detected	Not Detected	Not Detected	Not Detected	Not Detected	Detected	4.01667	3.4175	5.04334	4.1524	3.79256	2.67651	2.43007	4.03181	2.36917	3.39779
clstr_152200_158_27	0.0448023	2.14729	1.10252	up	14.4614	13.3589	TGTCTCTAGAAGTGCCATCTCATTGTGCTTCGTATCAGTCAGTGCTGGAGAAATCTTGAA	MSTRG.24819.1	chr16	52656759	52657405	.	RefLnc 2017	lncRNA	intergenic	MSTRG.24819		1			Detected	Detected	Detected	Detected	Detected	Detected	Detected	Detected	Detected	Detected	14.3899	14.001	14.9302	13.9474	15.0383	14.5995	12.7935	12.7441	12.7231	13.9342
clstr_69842_1443_26	0.0205481	2.14673	1.10214	up	10.7434	9.64122	TGGCACTAATTTCCTCCTTAACCAGAACTTTGTTCCAGCCACTGACCCATTCTAACTCTT	lnc-ORMDL2-1:22	chr12	55834476	55836275	+	LNCipedia version 5.2	lncRNA	antisense	lnc-ORMDL2-1		2			Detected	Detected	Detected	Detected	Detected	Detected	Detected	Detected	Detected	Detected	10.609	10.2342	11.3607	10.3243	11.1886	10.3395	9.52448	9.32633	9.06235	9.95349
clstr_17885_955_17	0.018715	2.14648	1.10197	up	7.19584	6.09386	GTCCTTAGAGCCTCCGTATCTGTGAAGACTAGAGTCATGCACTTCATCACATTTCAGTAA	ENST00000629357.1	chr7	38341615	38378804	+	GENCODE release 31	lncRNA	intergenic	ENSG00000281103.2	TRG-AS1	4	3645	100506776	Detected	Detected	Detected	Detected	Detected	Detected	Detected	Detected	Detected	Detected	7.58016	6.5777	8.38843	6.20866	7.22423	7.30688	5.85342	6.45194	5.10238	5.75468
clstr_105615_690_18	0.0376077	2.14634	1.10188	up	5.62599	4.5241	AGCACATGGGCTTTACAAGTGAGCATATGCTTTGCAAACATTTCTGTCAGCTACCAGTAA	ENST00000614119.1	chr15	90024955	90026003	+	GENCODE release 31	lncRNA	intronic	ENSG00000273691.1	AC087284.1	1	1049		Detected	Detected	Detected	Detected	Detected	Detected	Detected	Detected	Not Detected	Detected	6.20259	4.24541	6.66916	4.43816	6.57461	5.30048	3.33902	4.24541	3.38956	6.34604
A_33_P3601202	0.0396129	2.14617	1.10176	up	3.66892	2.56716	GCACTAGTTCCTTACGGATGATCATGCTGATGGATCTGTTTATCTATTTGTCTAAATAAT	NR_036676	chr9	21277688	21278563	-	Refseq	lncRNA			IFNA22P		876	3453	Detected	Not Detected	Detected	Detected	Detected	Not Detected	Not Detected	Not Detected	Not Detected	Detected	4.14411	2.63555	3.68528	4.80442	3.07527	2.43242	0.962457	2.77609	3.34312	3.32172
clstr_89188_102_16	0.0190476	2.14415	1.10041	up	3.8198	2.71939	AAGCCTCCAAACTTGAAGATCCCTCTTGCTAAGGAACAATTACTTGACTTAGGCATCTAG	ENST00000610034.1	chr10	102914585	102915404	+	GENCODE release 31	lncRNA	intergenic	ENSG00000272912.1	AL356608.1	1	820		Detected	Not Detected	Detected	Detected	Detected	Not Detected	Not Detected	Not Detected	Not Detected	Detected	3.62036	3.10393	4.2646	4.01592	4.09418	2.28859	2.32412	2.14825	3.21113	3.62487
clstr_21144_595_6	0.00169901	2.14177	1.09881	up	6.06391	4.9651	TTCATTTATCCATGCTTACGCTGCTAGCTATCAGGTTCTCCGTAACTTGCAGCAGAAAGC	lnc-ANGEL1-5:2	chr14	76473312	76726711	-	LNCipedia version 5.2	lncRNA	antisense	lnc-ANGEL1-5		4			Detected	Detected	Detected	Detected	Detected	Detected	Detected	Detected	Detected	Detected	4.53302	4.9827	7.15768	6.58248	7.06365	3.91968	3.6298	5.81694	5.29981	6.15929
clstr_79047_909_34	0.0463215	2.13942	1.09722	up	8.90648	7.80926	GCTAGAGAGAAGTCAACACTTGGCTTCAGAACTTCAAAGGATGGGCTGACTCTCTTTGAG	lnc-ANKRD20A4-5:5	chr9	63817712	63819193	+	LNCipedia version 5.2	lncRNA	intergenic	lnc-ANKRD20A4-5		1			Detected	Detected	Detected	Detected	Detected	Detected	Detected	Detected	Detected	Detected	9.3016	8.17641	9.79392	7.69999	9.56049	9.43051	7.43113	7.59738	6.43634	8.15096
clstr_211945_79_14	0.0342445	2.13904	1.09696	up	11.0087	9.9117	AGAGGATGGTTACAACTGCTCTCTCCAAGACGGAGTTCCTAAGCTTCATGAACACAGAAG	lnc-DHCR7-4:1	chr11	71506061	71506380	-	LNCipedia version 5.2	lncRNA	antisense	lnc-DHCR7-4		1			Detected	Detected	Detected	Detected	Detected	Detected	Detected	Detected	Detected	Detected	11.4319	10.2053	10.9478	10.6084	11.8499	11.6017	8.89577	9.39092	8.78142	10.8887
clstr_207655_155_35	0.04703	2.13901	1.09694	up	9.04753	7.95059	GGGAGAGAAGTTTCCTCTGGCTCCCTGTGTAATTGCTCTGCATTTCAGAAAGAAAGCTCT	MSTRG.61500.1	chr7	134108169	134108517	.	RefLnc 2017	lncRNA	intergenic	MSTRG.61500		1			Detected	Detected	Detected	Detected	Detected	Detected	Detected	Detected	Detected	Detected	8.54826	8.46221	10.2761	8.50492	9.44618	8.27272	7.85913	7.77799	7.68046	8.16263
clstr_189590_21_16	0.0177338	2.13838	1.09652	up	5.31077	4.21425	GCAAACAAGACATTAGGTATACAGGTCTGGGCTTAGGTGAGAGGTCCACATTAGAGAGAT	lnc-POLR1A-7:5	chr2	85863362	85866200	-	LNCipedia version 5.2	lncRNA	intronic	lnc-POLR1A-7		2			Detected	Detected	Detected	Not Detected	Detected	Detected	Detected	Detected	Not Detected	Detected	5.51647	4.26165	6.34475	3.47861	6.95239	4.94268	3.34972	4.71497	2.99672	5.06718
clstr_1292_13500_11	0.0117895	2.13732	1.0958	up	4.60799	3.51219	GAGCTGAGAAGGTGATGGAAGTATCTGTAAAGTCGTTGAACAGCTGCACGAACTATAGGG	DIRC3-AS1:11	chr2	217223713	217311312	+	LNCipedia version 5.2	lncRNA	antisense	DIRC3-AS1	DIRC3-AS1	13		105373877	Detected	Detected	Detected	Detected	Detected	Detected	Detected	Not Detected	Detected	Detected	4.0316	4.55017	3.89923	5.06504	5.49392	3.15646	3.97212	2.25443	4.42701	3.75093
clstr_189249_393_16	0.0345126	2.13486	1.09414	up	5.61638	4.52224	TAAAGTAGAGAGGAGTTTCTCGAATGCTGGTTGCTGAAGCTTCCAATGCAAGTTTCTCGC	lnc-PRL-13:1	chr6	21594143	21610464	-	LNCipedia version 5.2	lncRNA	antisense	lnc-PRL-13		3			Detected	Detected	Detected	Detected	Detected	Detected	Detected	Detected	Detected	Detected	5.13652	4.69836	6.64429	5.24289	6.35987	5.11858	3.70662	4.44867	4.22847	5.10888
clstr_73976_839_11	0.0104632	2.13472	1.09405	up	6.06812	4.97407	AAAGCAGACAAGTTAGAGGGACTTCAACCCACGAAATCAATAAACGTACTGACTGAGACT	ENST00000660356.1	chr5	172479274	172536444	+	GENCODE release 31	lncRNA		ENSG00000287814.1	AC011407.1	2	1297		Detected	Detected	Detected	Detected	Detected	Detected	Detected	Detected	Detected	Detected	7.58612	4.4977	5.85623	5.86062	6.53993	5.88478	4.23944	4.86879	4.70943	5.16792
clstr_226735_113_24	0.0264526	2.13293	1.09284	up	5.22153	4.12869	TGAGGGTGTCTTCTTCCTGTAGAAGTCCAAATGAAACACCTTATTTCCAATCACAGCCAC	lnc-C14orf37-5:1	chr14	57999735	58004024	-	LNCipedia version 5.2	lncRNA	intronic	lnc-C14orf37-5		2			Detected	Detected	Detected	Detected	Detected	Detected	Detected	Not Detected	Not Detected	Detected	4.6143	5.08458	5.39883	5.55872	5.45123	3.65116	4.04402	4.04241	3.52335	5.38252
clstr_216077_179_12	0.023107	2.13285	1.09278	up	6.14033	5.04754	GAATCTGTGCTCACGTTTGGTATGAACAAGTATACGAAAGTAGCAGCATCTGAAAGGAAA	ENST00000556624.1	chr14	20783888	20784293	+	GENCODE release 31	lncRNA	intergenic	ENSG00000258810.1	AL133371.2	2	294		Detected	Detected	Detected	Detected	Detected	Detected	Detected	Detected	Detected	Detected	6.71915	5.45283	7.14842	6.11379	5.26744	6.04341	4.7752	4.8573	5.27873	4.28308
clstr_155225_525_20	0.0350691	2.13265	1.09265	up	10.0085	8.91586	AAATTGTAGAGTCCTAATCTTCTTCTATCTTGTGGTGTGAGACCTTGGATAAGTCTCCCT	ENST00000562642.1	chr16	30948531	30956511	+	GENCODE release 31	lncRNA		ENSG00000261487.1	AC135048.1	3	626		Detected	Detected	Detected	Detected	Detected	Detected	Detected	Detected	Detected	Detected	10.0419	8.97377	10.8066	9.79689	10.4234	10.2209	7.64838	8.9581	8.83597	8.91595
clstr_39285_538_14	0.0120679	2.13156	1.09191	up	4.06558	2.97366	TGATGGACACTTGATCTTGAGATGACGTCATACTGGATGATCCTAGTGCACCCTAAATCC	MSTRG.66548.2	chr9	39873877	39996393	+	RefLnc 2017	lncRNA	intergenic	MSTRG.66548		5			Detected	Detected	Detected	Not Detected	Detected	Detected	Not Detected	Not Detected	Not Detected	Detected	4.08975	3.60175	4.73585	2.67352	5.22701	3.36461	2.79078	2.86831	1.18107	4.66355
clstr_192391_132_24	0.0227463	2.13014	1.09095	up	7.43355	6.3426	CAGGGTGATGATTGGGACACAGATCCTGACTTTGTGGTGAGTTTGGAAGTAGCTTTGCTT	lnc-GOLGB1-1:2	chr3	121657982	121660903	-	LNCipedia version 5.2	lncRNA	intronic	lnc-GOLGB1-1		2			Detected	Detected	Detected	Detected	Detected	Detected	Detected	Detected	Detected	Detected	8.21054	6.29847	8.06581	6.90388	7.68905	7.36303	5.65765	5.84576	6.35045	6.49613
clstr_219877_52_28	0.0215698	2.12984	1.09074	up	7.0454	5.95465	GGCTTTGGATTTCTGGACCTTTGTGCCTGTACTGTGCTGAAAGACTTTACAGGTATATGC	MSTRG.10789.4	chr11	49305885	49334725	+	RefLnc 2017	lncRNA	intergenic	MSTRG.10789		3			Detected	Detected	Detected	Detected	Detected	Detected	Detected	Detected	Detected	Detected	6.75204	6.9818	6.44692	7.76003	7.28619	6.49766	5.88167	5.14076	5.71437	6.53879
clstr_42008_309_14	0.0326599	2.12967	1.09063	up	3.52954	2.43891	ACATTCACATCTAGCAATCTGGATGTGGGCACCATAGCTTAGCCAAGTTGACGCATACAA	MSTRG.40262.1	chr21	17620806	17623331	.	RefLnc 2017	lncRNA	intergenic	MSTRG.40262		1			Detected	Detected	Detected	Not Detected	Detected	Detected	Not Detected	Not Detected	Not Detected	Detected	3.42431	3.55162	3.57533	3.12612	3.97031	3.11943	2.3846	1.41961	1.71781	3.55308
clstr_202870_251_16	0.046183	2.12415	1.08689	up	7.04376	5.95687	AGAGGTCAGCCAGAGCAAGCGTCCTCCAGTTATACAGACATAAAGATAGCTCACTGAATG	lnc-COL24A1-3:2	chr1	86357940	86360536	-	LNCipedia version 5.2	lncRNA	intronic	lnc-COL24A1-3		3			Detected	Detected	Detected	Detected	Detected	Detected	Detected	Detected	Detected	Detected	7.75967	6.44142	7.4835	6.63054	6.90364	8.00801	5.02514	5.39254	5.54528	5.81336
clstr_189886_365_40	0.0222872	2.12363	1.08653	up	6.21973	5.1332	TGTTTCTGAGACAGCCTTCTTCTGTGTAACAACTATTCAGAGACTTGAAATCTGCCTCTC	lnc-ABI3-1:1	chr17	49230872	49239259	+	LNCipedia version 5.2	lncRNA	intergenic	lnc-ABI3-1		3			Detected	Detected	Detected	Detected	Detected	Detected	Detected	Detected	Detected	Detected	6.23258	6.41284	6.50621	6.13332	5.81368	5.63561	5.36615	5.01487	4.15222	5.49714
clstr_13772_1511_16	0.00781804	2.12337	1.08636	up	8.7615	7.67514	TGTCTGGCATAGCATCCATATCTAACTCTTATGAAGGATTTAGAGCCCGGCACCTGGTTC	ENST00000634675.1	chr19	17405743	17415738	+	GENCODE release 31	lncRNA	intronic	ENSG00000282851.2	BISPR	4	1806	105221694	Detected	Detected	Detected	Detected	Detected	Detected	Detected	Detected	Detected	Detected	9.22698	7.61403	9.14709	8.66609	9.15329	8.56652	7.05527	7.38676	7.52436	7.84278
clstr_145002_563_19	0.0458413	2.12272	1.08591	up	3.93693	2.85102	TTTCCTGTCCTGACTATGAGCTTTCTGAGAATACGGCGAATACTTCACCATTACACAACA	NONHSAT190485.1	chr20	56782342	56783038	.	NONCODEv5	lncRNA	intergenic	NONHSAG082630.1		1			Detected	Detected	Detected	Detected	Detected	Detected	Detected	Not Detected	Not Detected	Not Detected	4.23648	4.00507	3.65941	4.06225	3.72144	4.17557	3.41	2.80506	2.04125	1.8232
clstr_18090_3885_10	0.0302963	2.12271	1.0859	up	5.63163	4.54573	TATGCACCTGTAACAATGACTAAGTGTTGGCCAATCCCTGCGGTCATACTTCAACCACTC	MSTRG.47714.1	chr4	54598706	54603002	-	RefLnc 2017	lncRNA	intergenic	MSTRG.47714		1			Detected	Detected	Detected	Detected	Detected	Detected	Detected	Detected	Detected	Detected	5.36675	5.22188	6.42328	5.28934	5.85691	5.19461	3.75266	4.34774	4.67375	4.75987
clstr_188392_364_14	0.0141183	2.12246	1.08574	up	6.70506	5.61932	ACTCTGGTACCTCCTGGTTATGTAACTACAGATGACTAACTTCCCTTATGCTCCATGTAC	lnc-JPH4-1:16	chr14	23563096	23563743	-	LNCipedia version 5.2	lncRNA	intronic	lnc-JPH4-1		3			Detected	Detected	Detected	Detected	Detected	Detected	Detected	Detected	Detected	Detected	6.69559	5.94928	7.59441	5.88524	7.40077	6.16479	5.18868	5.53892	4.88116	6.32306
clstr_34519_1126_15	0.0122876	2.12218	1.08554	up	4.92544	3.83989	TGCAAGCACTTCACTACGGTCAGGGCATAGGAAAGGAGCTCTAACTTGAAAGCCATGATT	ENST00000651374.1	chr19	41307397	41310412	-	GENCODE release 31	lncRNA		ENSG00000286177.1	AC011462.5	2	2904		Detected	Detected	Detected	Detected	Detected	Detected	Detected	Not Detected	Not Detected	Detected	5.04811	4.27885	5.45304	4.9218	4.92538	4.53469	3.52731	3.81759	3.18454	4.13533
clstr_75624_1173_32	0.0265978	2.11976	1.0839	up	12.0031	10.9192	AAGAGATAACCCAAACATAAGCGTCACAAACAGGCTTTCATACCATTCTTAATCTGGTCC	lnc-TP53TG3-23:1	chr16	32815306	32816856	-	LNCipedia version 5.2	lncRNA	intergenic	lnc-TP53TG3-23		1			Detected	Detected	Detected	Detected	Detected	Detected	Detected	Detected	Detected	Detected	12.1381	11.2865	12.4604	11.5475	12.5827	11.4444	10.7074	10.4211	9.9114	12.1115
clstr_215311_0_10	0.0236256	2.11728	1.08221	up	5.39975	4.31754	TGGGTACCGGAAGTACTTCCATAGGTCCTGATAGTGTAGAATTCTTAGTGGCCAAGGTTG	lnc-CDRT15-7:1	chr17	13949709	13950006	-	LNCipedia version 5.2	lncRNA	intergenic	lnc-CDRT15-7		1			Detected	Detected	Detected	Detected	Detected	Detected	Detected	Detected	Not Detected	Detected	4.87531	5.16392	6.53182	4.2615	6.1662	4.55552	4.26072	4.77978	2.43059	5.56106
clstr_216302_99_11	0.0210875	2.11688	1.08194	up	5.92005	4.83811	CGTTCTGAACGTCTTTCCTGGGATTCTTGACAGCCAAAGAAATTCGAGGATCGCCTCTAT	lnc-KCNJ14-3:1	chr19	48479926	48480879	+	LNCipedia version 5.2	lncRNA	intronic	lnc-KCNJ14-3		2			Detected	Detected	Detected	Detected	Detected	Detected	Detected	Detected	Detected	Detected	5.83174	5.86853	6.51314	5.66923	5.71761	5.46753	4.42164	4.55677	4.55327	5.19134
clstr_207315_42_6	0.0452843	2.1162	1.08148	up	3.80075	2.71928	CACATTCGCAGCGAATTCATTTCGAAAGAACTGAAAGAGAAGCAGCGCTTGGTTCATGCC	lnc-RPL3L-3:1	chr16	1963745	1964095	-	LNCipedia version 5.2	lncRNA	intronic	lnc-RPL3L-3		1			Detected	Detected	Detected	Not Detected	Detected	Not Detected	Not Detected	Not Detected	Not Detected	Not Detected	3.2107	3.73332	4.4105	3.30262	4.34663	2.93794	2.78818	2.9978	2.87891	1.99356
clstr_82219_33_16	0.0409797	2.11591	1.08128	up	6.57828	5.497	AACATGAATCATTGAGAGCCAGAGTATAGACAGTGGTAGGTAGACTGTAGGAGAGCCCTC	MSTRG.51044.1	chr5	21969266	21970687	.	RefLnc 2017	lncRNA	intergenic	MSTRG.51044		1			Detected	Detected	Detected	Detected	Detected	Detected	Detected	Detected	Detected	Detected	6.25032	6.04036	7.12487	6.18746	7.28839	5.96439	4.72551	4.83786	5.04385	6.91341
A_21_P0000252	0.030382	2.11561	1.08107	up	14.0299	12.9488	TTCTCCGGAATCGCTGTACGGCCTTGATGAAAGCACATTTGAACCCTTTTCCATCTGATT	NR_002450	chr16	89561430	89561501	+	Refseq	lncRNA			SNORD68		72	606500	Detected	Detected	Detected	Detected	Detected	Detected	Detected	Detected	Detected	Detected	14.4011	13.4335	14.5119	13.74	14.063	12.7727	13.0591	12.5622	12.5882	13.762
clstr_188961_258_9	0.0293735	2.11501	1.08066	up	4.76871	3.68805	TTGGACTTCTAGCGTCCAGAACTGTGGACTCTTATCAATACCGAACATTGAAATCTGGAG	NONHSAT219288.1	chr9	19482655	19560574	+	NONCODEv5	lncRNA	intergenic	NONHSAG101215.1		5			Detected	Detected	Detected	Detected	Detected	Detected	Detected	Not Detected	Not Detected	Detected	4.88505	4.24687	5.35283	4.38314	4.97566	4.55708	3.25631	3.40159	2.68955	4.53572
clstr_183399_415_16	0.0264739	2.11276	1.07913	up	7.45893	6.3798	CCAGCTATGTGAACAGTGTATGAGTTAGGATCAGGTTCAGTTGCAAGTAACCAGAAACCC	lnc-TEX35-5:1	chr1	178611340	178619480	+	LNCipedia version 5.2	lncRNA	intergenic	lnc-TEX35-5		2			Detected	Detected	Detected	Detected	Detected	Detected	Detected	Detected	Detected	Detected	8.02579	7.20781	8.20027	6.4947	7.36608	6.94366	6.79511	6.13857	5.06709	6.95456
A_21_P0000386	0.038663	2.11092	1.07787	up	13.3318	12.2539	GCTCTCCATGGGCACACGATGACAAAATATCCTGAAGCGAACCACTAGTCTGACCTCAGT	NR_003070	chr2	101272936	101273049	-	Refseq	lncRNA			SNORD89		114	692205	Detected	Detected	Detected	Detected	Detected	Detected	Detected	Detected	Detected	Detected	13.4384	13.0036	13.8085	13.1332	13.2753	11.6416	12.3934	11.9211	12.0509	13.2626
clstr_191460_52_13	0.0151584	2.10953	1.07692	up	5.73433	4.65741	TCTCTTTACAGGTAATACGATCATACTTCAAACGTGCTGATCCATTCTATGATGAGCAGG	lnc-DUSP4-9:1	chr8	29110573	29140680	-	LNCipedia version 5.2	lncRNA	intronic	lnc-DUSP4-9		3			Detected	Detected	Detected	Detected	Detected	Detected	Detected	Detected	Not Detected	Detected	6.40999	4.7006	5.99021	5.47635	6.09452	5.26813	4.29146	4.45265	3.72654	5.54825
clstr_178647_253_6	0.0374995	2.10613	1.07459	up	7.61556	6.54096	TGGATAGTGGGCTGTGACAATCTGGAATAGAGAACGTTCACACTTCGCTCCTTTAAAGAA	lnc-EPHA4-4:2	chr2	221420445	221425540	-	LNCipedia version 5.2	lncRNA	intronic	lnc-EPHA4-4		3			Detected	Detected	Detected	Detected	Detected	Detected	Detected	Detected	Detected	Detected	8.48459	7.21578	6.93787	7.93027	7.50928	6.18078	6.17763	6.33731	7.69682	6.31228
clstr_6997_333_16	0.00220036	2.10514	1.07392	up	5.52283	4.44892	AAATAGCCTTCTCATTGGCTGCGGCTTTGGAGGTGGCAGAAATCATACGTTTAATCACGG	ENST00000671600.1	chr16	29216499	29218839	-	GENCODE release 31	lncRNA		ENSG00000259807.2	AC009093.1	2	1578		Detected	Detected	Detected	Detected	Detected	Detected	Detected	Detected	Not Detected	Detected	5.70449	5.28624	5.89313	5.00934	5.72096	5.14155	3.99915	4.92038	3.54189	4.64161
clstr_6418_5938_13	0.0364153	2.10395	1.0731	up	6.10253	5.02942	GTTAGGAAAGCGCAACACTGTTCAGACACAGTCTCCGATATATGAATGGCAAGCCCAGTT	ENST00000458001.2	chr13	113815630	113845744	+	GENCODE release 31	lncRNA		ENSG00000233695.2	GAS6-AS1	5	7169	650669	Detected	Detected	Detected	Detected	Detected	Detected	Detected	Detected	Detected	Detected	5.489	5.95695	6.42947	7.18468	5.45254	4.14363	4.68262	6.48528	5.15091	4.68468
clstr_18349_1086_20	0.0100464	2.10362	1.07287	up	7.14008	6.06721	AAACCAGCATGAGAACTTCGTCAAGCATACACAAGTATCCATAGCTGGATTGATCAAATG	ENST00000658037.1	chr6	61870097	61893882	+	GENCODE release 31	lncRNA		ENSG00000287679.1	AL355347.1	2	4260		Detected	Detected	Detected	Detected	Detected	Detected	Detected	Detected	Detected	Detected	7.44528	7.58548	7.24763	5.99042	7.43159	6.95739	6.35143	5.38144	5.20983	6.43595
A_33_P3701149	0.0438498	2.10312	1.07253	up	5.13071	4.05818	CAGGGAAGGGAAGGTAATTGAAAGTTTACAAAAACAAAACCCCATTCACATTCTTAAAGT	NR_027341	chr9	92141467	92159608	+	Refseq	lncRNA			LINC00475		2000	158314	Detected	Detected	Detected	Detected	Detected	Detected	Detected	Not Detected	Not Detected	Detected	4.37447	4.644	5.03657	5.75081	5.84771	3.79655	4.62863	4.05581	3.89443	3.91547
clstr_64899_675_7	0.00407254	2.10273	1.07226	up	7.73759	6.66533	GTCCGGAAGCTATAAACGTGAATGTTAAACACAGCCCGGTCTTCTCTTCTCTTGATGGCA	lnc-AGAP1-8:1	chr2	236569825	236571618	+	LNCipedia version 5.2	lncRNA	intronic	lnc-AGAP1-8		1			Detected	Detected	Detected	Detected	Detected	Detected	Detected	Detected	Detected	Detected	6.99321	7.34957	8.63465	6.88786	8.82267	6.08044	6.53456	7.27108	6.23831	7.20225
clstr_76251_262_12	0.04051	2.10223	1.07192	up	4.45808	3.38616	AGTAGATATCTCTACCACAAAGGGCCTGTGAACTTCTAGGTAACCAGTAAGGCCAGTTGG	lnc-SHE-1:1	chr1	154469637	154473115	-	LNCipedia version 5.2	lncRNA	intronic	lnc-SHE-1		2			Detected	Detected	Detected	Detected	Detected	Detected	Not Detected	Not Detected	Not Detected	Detected	4.56928	3.57819	5.26442	3.88268	4.99582	4.40969	2.73406	3.08687	3.2786	3.42156
clstr_194479_288_14	0.0293685	2.10162	1.0715	up	4.61324	3.54174	ATGCACACATGCGTTAATGCAATGTTTATGGAGCATGCTCTGTGTGCTCAGAAGCACGCT	lnc-ZNF14-4:1	chr19	19786932	19791798	-	LNCipedia version 5.2	lncRNA	intronic	lnc-ZNF14-4		2			Detected	Detected	Detected	Detected	Detected	Detected	Not Detected	Detected	Not Detected	Detected	4.75545	3.82224	5.47659	4.83091	4.18101	4.63921	1.78826	4.14119	3.63278	3.50725
clstr_107381_425_17	0.0369544	2.1014	1.07135	up	9.84015	8.7688	AAATGCCTTTCTTTCTCATTCATACTCTGGGTCTCCAGAATATGCTTGCCAGTCACCTTC	lnc-ACTR1B-6:1	chr2	97523949	97524976	-	LNCipedia version 5.2	lncRNA	intronic	lnc-ACTR1B-6		1			Detected	Detected	Detected	Detected	Detected	Detected	Detected	Detected	Detected	Detected	10.0633	9.55448	10.5595	9.03616	9.98729	9.31357	8.71859	8.21878	7.8755	9.71757
clstr_56664_969_14	0.0410251	2.10065	1.07083	up	4.24934	3.17851	CATTTCATTTCACAGCCCGTACTCTAGAATTAGCAGTGGGTTCTCACTGGACTTAGTCAA	lnc-ARHGAP6-5:1	chrX	10498819	10500832	-	LNCipedia version 5.2	lncRNA	intronic	lnc-ARHGAP6-5		1			Detected	Detected	Detected	Not Detected	Detected	Detected	Detected	Not Detected	Not Detected	Detected	3.77971	4.22693	4.51978	3.74375	4.97654	3.45608	3.40445	3.0528	3.27827	2.70095
clstr_111313_366_8	0.00248143	2.10036	1.07064	up	8.32563	7.25499	AATTCATGGATGCTCAAGCGCCTTACATAACTTGGTGTAGTATTTGCGAATAACCTATGC	ENST00000563647.1	chr14	57993545	57994525	-	GENCODE release 31	lncRNA	intergenic	ENSG00000259969.1	AL049838.1	1	981		Detected	Detected	Detected	Detected	Detected	Detected	Detected	Detected	Detected	Detected	7.47515	8.00287	8.63046	8.55472	8.96495	6.94433	6.95564	7.16498	7.26223	7.94777
clstr_24330_3176_15	0.0103499	2.09997	1.07037	up	5.21633	4.14596	ACAAGTTAAACCTTCAAGGAAGGACTCAGTCAGGACTACTGCAATACGGAAGAGAGGAGC	ENST00000648217.1	chrX	3817528	3903471	-	GENCODE release 31	lncRNA		ENSG00000285756.2	BX890604.2	13	3629		Detected	Detected	Detected	Detected	Detected	Detected	Detected	Detected	Not Detected	Detected	6.21827	4.06963	5.33853	5.07539	5.37985	5.14143	3.78858	4.35884	3.35633	4.08463
clstr_13_1203_18	0.0299099	2.09885	1.0696	up	9.27109	8.20149	TGGAGAGCTGTCTTACTGATGTACGAGGCCATGATTGACAACTTTGAGACTTTGCTGGAA	ENST00000655126.1	chr2	186032884	186326300	-	GENCODE release 31	lncRNA		ENSG00000237877.7	LINC01473	9	1458	101927217	Detected	Detected	Detected	Detected	Detected	Detected	Detected	Detected	Detected	Detected	9.35252	8.63339	10.1466	8.6274	9.59558	8.71878	8.1962	7.86997	7.77481	8.4477
clstr_118716_656_16	0.0428313	2.0983	1.06922	up	11.985	10.9157	AAATCTATGCTGACTGTGACACAAGAGCCTCACATGAGAAATTACCAGTATCCAACTTCG	NONHSAT159152.1	chr11	60280617	60308458	+	NONCODEv5	lncRNA	intergenic	NONHSAG008427.2		6			Detected	Detected	Detected	Detected	Detected	Detected	Detected	Detected	Detected	Detected	12.3107	11.4114	12.7648	11.7524	11.6854	12.6195	10.1858	10.9069	10.5786	10.2879
clstr_122320_573_20	0.0136021	2.09668	1.06811	up	4.50124	3.43313	AAACTTGCACGTGAATGTCCATAGCAATGCTACTCTCTACTGCCAAGAGGTAGAAACAGA	MSTRG.46666.1	chr4	4766723	4767592	.	RefLnc 2017	lncRNA	intergenic	MSTRG.46666		1			Detected	Not Detected	Detected	Detected	Detected	Detected	Not Detected	Not Detected	Not Detected	Detected	4.35228	3.119	5.27773	4.70354	5.05364	3.64028	1.86082	3.43066	3.53527	4.69861
clstr_76666_95_10	0.00351962	2.09667	1.0681	up	5.30397	4.23587	TTTCCTTCATGTAGGTTGGTGATACAGACTTGCTGGTCCTCGTGAACGTGCTGGTGATTT	NONHSAT197354.1	chr3	102077660	102079190	.	NONCODEv5	lncRNA	intergenic	NONHSAG086535.1		1			Detected	Detected	Detected	Detected	Detected	Detected	Detected	Not Detected	Detected	Detected	5.20944	5.35241	5.17798	4.71386	6.06616	4.48049	4.17413	3.70551	4.11736	4.70187
A_19_P00321143	0.00266664	2.09645	1.06795	up	8.45645	7.3885	GTCTGTACCTGAGCCTGGATACTTGAACAGAGGCAGACACTGCGGCTCAAAACCCCAAGG	NR_037178	chr6	32894176	32903758	+	Refseq	lncRNA			LOC100294145		3591	100294145	Detected	Detected	Detected	Detected	Detected	Detected	Detected	Detected	Detected	Detected	8.24861	7.84805	8.90818	8.29889	8.97853	7.53756	6.83225	7.40406	6.93121	8.23744
A_21_P0000402	0.00898229	2.0963	1.06784	up	6.25047	5.18262	ATGATGACCACTGGTGGCCTATGAGTCATACAATGAATACGTGTCTAGAACTCTGAGGTC	NR_003197	chr14	100955370	100955438	+	Refseq	lncRNA			SNORD114-5		69	767581	Detected	Detected	Detected	Detected	Detected	Detected	Detected	Detected	Detected	Detected	4.89968	7.64542	6.02148	6.17708	6.50868	3.63769	7.21803	5.36367	4.80117	4.89256
clstr_35026_1205_20	0.0339184	2.09567	1.06741	up	4.47208	3.40467	CTCTTATGTGTGATAGAGGAAATGACCTCTGGGTGGGACTTACATTAAATGAGTCCCAAC	lnc-ANKRD30B-12:1	chr18	14327423	14332523	+	LNCipedia version 5.2	lncRNA	intergenic	lnc-ANKRD30B-12		4			Detected	Not Detected	Detected	Detected	Detected	Detected	Not Detected	Detected	Not Detected	Detected	3.80606	2.88988	6.25807	4.40258	5.00382	4.07944	1.60061	4.86639	2.97312	3.50379
clstr_121847_310_31	0.0440141	2.09549	1.06729	up	5.12676	4.05947	AGAGGCTTTGCAGATACACAGAGGACATGTGAGGACAGGTGAAGGTCATGATCATTGTCA	NONHSAT195449.1	chr3	15127442	15128316	-	NONCODEv5	lncRNA	intergenic	NONHSAG085369.1		1			Detected	Detected	Detected	Detected	Detected	Detected	Not Detected	Not Detected	Not Detected	Detected	5.23115	4.90469	5.161	4.66592	5.67105	4.57593	2.84486	3.41709	3.83881	5.62068
A_22_P00016108	0.0306269	2.09262	1.06531	up	9.62672	8.56141	ACCCGGAGAGCCTCAGTTTGGATTTGAAGCCATCGCACCCCAAAGGAGATGACAATCCCC	NR_110555	chr14	23561097	23568076	+	Refseq	lncRNA			LOC102724814		3261	102724814	Detected	Detected	Detected	Detected	Detected	Detected	Detected	Detected	Detected	Detected	9.73942	9.13153	10.4361	8.76702	10.0595	9.68453	8.29879	8.36589	7.54997	8.9079
clstr_187680_32_24	0.0353532	2.09246	1.0652	up	5.72898	4.66378	CTATGTGGACATGAGCAGCTTCAACACCTTTAAGAACAATCAGCAGAGCACAGACCAGGA	lnc-TMEM43-2:1	chr3	13937379	14082811	+	LNCipedia version 5.2	lncRNA	intergenic	lnc-TMEM43-2		5			Detected	Detected	Detected	Detected	Detected	Detected	Detected	Detected	Not Detected	Detected	5.73535	5.30952	6.43433	5.26227	5.90343	5.84571	3.80033	4.72627	3.74812	5.19847
A_33_P3390853	0.0158035	2.0894	1.06309	up	13.7277	12.6646	GGTGACATCCTGTTCTTGTTGTATAACTTTATATTCCTATAAATCCATTAAGGCCCCAAT	NR_015367					Refseq	lncRNA			LINC01420				Detected	Detected	Detected	Detected	Detected	Detected	Detected	Detected	Detected	Detected	13.8898	12.9654	14.0318	13.5032	14.2481	12.959	11.9831	11.9802	12.6116	13.789
clstr_192457_118_22	0.0226942	2.08772	1.06193	up	8.07117	7.00924	TTGTATTTGCATACCATTTCCTTTCACCATCTGGTCCTAGTGTCATGTCCTAACACTTCC	ENST00000613918.1	chr13	43877715	43878163	-	GENCODE release 31	lncRNA	intronic	ENSG00000274001.1	AL512506.1	1	449		Detected	Detected	Detected	Detected	Detected	Detected	Detected	Detected	Detected	Detected	8.07606	7.61623	8.83678	7.21532	8.61146	7.62877	6.38312	6.96953	5.7793	8.2855
clstr_94271_738_14	0.0497032	2.08728	1.06162	up	7.65548	6.59386	TTTGGCTGATGTGACGCCATACGTTCCTGACAGTTAATGTTGGCTCTGTAGGGATCTGAT	T157396	chr18	318210	319421	+	MiTranscriptome beta	lncRNA	intergenic	G036272	CAT1990.2	1	1211		Detected	Detected	Detected	Detected	Detected	Detected	Detected	Detected	Detected	Detected	5.99736	8.02786	8.08771	7.77314	8.39133	5.83877	7.38334	6.94637	6.84852	5.95228
clstr_226933_158_14	0.0342787	2.08637	1.061	up	7.75777	6.69678	ACCTGTCTGAAGACTCAAAGCCCGCAACAGAACCTTTCACTAGAATGGGTTTGGTTCAAC	lnc-FMO4-2:1	chr1	171345089	171345320	+	LNCipedia version 5.2	lncRNA	intergenic	lnc-FMO4-2		1			Detected	Detected	Detected	Detected	Detected	Detected	Detected	Detected	Detected	Detected	8.03709	6.90083	8.35451	7.5762	7.92024	7.53542	6.28682	6.27454	5.92665	7.46046
clstr_15138_2932_16	0.0250634	2.08489	1.05997	up	6.53165	5.47167	ATTGCAGGTTTGTAGCAACCCAGAATCAAGTAAGTCTGTCAGTGCCGTTTCCCAACAGCA	T020595	chr1	150695714	150700457	-	MiTranscriptome beta	lncRNA	intergenic	G004542	SMAT31	1	4743		Detected	Detected	Detected	Detected	Detected	Detected	Detected	Not Detected	Detected	Detected	7.10673	5.78154	5.52787	6.58771	7.65438	7.14212	4.79333	3.73529	5.25556	6.43207
clstr_145456_93_28	0.00523372	2.08466	1.05981	up	7.74144	6.68162	TGCTGTTTCTTAGGGACACGGCTGACTTCCAGATATGACCATGTATTTGTGGCTTAAACT	NONHSAT150275.1	chr1	198639053	198709702	+	NONCODEv5	lncRNA	Exonic	NONHSAG003874.2		8			Detected	Detected	Detected	Detected	Detected	Detected	Detected	Detected	Detected	Detected	8.14231	6.58012	8.90929	7.34182	7.73364	7.13417	6.20765	7.41688	6.01455	6.63486
clstr_138457_152_28	0.0176729	2.08223	1.05813	up	6.05268	4.99455	TCTTTATGCTCCCATAGACGATGAGAGCAGCAAAGCAAAGATTGGGAATGACACCATTGT	NONHSAT171604.1	chr15	55497237	55498326	-	NONCODEv5	lncRNA	intergenic	NONHSAG070754.1		2			Detected	Detected	Detected	Detected	Detected	Detected	Detected	Detected	Detected	Detected	6.06572	5.5494	6.36345	5.64573	6.63911	5.16525	3.72691	5.40922	4.23375	6.43761
clstr_133703_156_33	0.0194872	2.07978	1.05643	up	9.04312	7.98669	AGGCCCTGACCTGCCATCACAGAGGCTCCAGATTTGGAAAGAGGAGGATTAAGAATTAAA	NONHSAT190337.1	chr20	40857561	40858338	.	NONCODEv5	lncRNA	intergenic	NONHSAG082482.1		1			Detected	Detected	Detected	Detected	Detected	Detected	Detected	Detected	Detected	Detected	9.84464	8.65075	8.79867	8.61973	9.30182	7.81947	7.84318	7.68249	7.59477	8.99355
clstr_78363_1256_16	0.000963072	2.07293	1.05167	up	7.73429	6.68262	CCACCCTCATACCCTGGTCCTATCCAGGGTTATATTCCCTACTTTAGAAGAATTAATTAT	ENST00000665214.1	chr4	144642961	144660335	-	GENCODE release 31	lncRNA		ENSG00000248890.2	HHIP-AS1	2	1495	646576	Detected	Detected	Detected	Detected	Detected	Detected	Detected	Detected	Detected	Detected	7.931	8.72064	8.01051	7.38009	6.62922	7.16577	7.85736	6.55794	6.21538	5.61666
clstr_149386_13_19	0.00943372	2.07261	1.05145	up	5.9377	4.88625	TGCTGTAGTTTCTAGCATAACACCAGGGATGTGGTGGTGAAAGTTCCGGAAGTGTTGAGA	lnc-RPL18-1:9	chr19	48615331	48616425	-	LNCipedia version 5.2	lncRNA	intronic	lnc-RPL18-1		2			Detected	Detected	Detected	Detected	Detected	Detected	Detected	Detected	Detected	Detected	5.863	5.50118	6.54003	5.74214	6.04216	5.57805	4.28778	4.92393	4.47672	5.16479
clstr_142919_375_12	0.0279851	2.07257	1.05142	up	3.80786	2.75644	TTTAGGTGGTTAGATGACGCTGTTATTGATGAGATCACACCCAAGCTGATCAGAGATCCG	lnc-PLEKHB2-1:15	chr2	131355212	131360894	+	LNCipedia version 5.2	lncRNA	intergenic	lnc-PLEKHB2-1		2			Detected	Detected	Detected	Not Detected	Detected	Detected	Not Detected	Not Detected	Not Detected	Detected	3.45572	3.77317	4.67114	2.86923	4.27004	3.5772	2.26156	3.68663	1.27256	2.98424
clstr_2733_7231_10	0.035815	2.07214	1.05112	up	3.90612	2.855	TTTCTGACTAACAACAGGTCTAACATTCCTCGTTACTGTTAACAGCTTGGATGTCGGCAT	ENST00000613780.4	chr22	26657520	26676475	+	GENCODE release 31	lncRNA		ENSG00000225783.8	MIAT	5	10143	440823	Detected	Detected	Detected	Not Detected	Detected	Not Detected	Not Detected	Not Detected	Not Detected	Detected	3.56595	3.67752	4.79003	2.70544	4.79167	2.89229	2.23307	2.76502	2.67206	3.71258
clstr_60202_1730_22	0.0176177	2.07069	1.05011	up	10.0348	8.98472	TTTAGGGCACACTGCCTCCTCCTAACAGAAATATCGCCTTACCCTTTGTGATTAATGGTA	lnc-POTEH-8:1	chr22	15850340	15860214	+	LNCipedia version 5.2	lncRNA	intergenic	lnc-POTEH-8		3			Detected	Detected	Detected	Detected	Detected	Detected	Detected	Detected	Detected	Detected	9.75804	9.64114	10.695	9.43313	10.6468	8.66933	8.96978	8.61798	8.63046	10.036
clstr_182163_370_22	0.0285731	2.07069	1.05011	up	4.9121	3.86199	TTTACTTTACGTACAGTAAGTCCTCACTTAATGCTGTCCATAGGTTCTTGGAACTGTGGC	MSTRG.59714.1	chr7	47270671	47271181	.	RefLnc 2017	lncRNA	intergenic	MSTRG.59714		1			Detected	Detected	Detected	Detected	Detected	Detected	Not Detected	Not Detected	Not Detected	Detected	4.84914	4.49979	5.15982	4.62004	5.43172	4.48526	3.06186	3.07542	3.98043	4.70695
clstr_152759_71_23	0.0449771	2.07034	1.04987	up	10.2369	9.18704	AGGAACAACTTGGAGTTCATCTATAACAAGACTGGTTGGGCCATGGTGTCTCTGTGTATA	NONHSAT215458.1	chr8	15662171	15699298	+	NONCODEv5	lncRNA	intergenic	NONHSAG049609.2		3			Detected	Detected	Detected	Detected	Detected	Detected	Detected	Detected	Detected	Detected	10.509	9.70419	10.1677	9.72914	11.0745	10.4782	8.98873	8.88472	8.76094	8.82257
clstr_153471_178_18	0.0287903	2.06584	1.04673	up	9.06709	8.02036	TTTCATTGGGCCTTGCAAATTATGTAGCTGGTCCTGCCTGGTAGATTTGGGACCATGTCA	NONHSAT177146.1	chr17	70513956	70514594	.	NONCODEv5	lncRNA	intergenic	NONHSAG074374.1		1			Detected	Detected	Detected	Detected	Detected	Detected	Detected	Detected	Detected	Detected	8.45558	8.70521	9.1873	8.70048	10.2869	8.4698	7.91917	7.3772	7.49742	8.83823
clstr_147363_230_14	0.0139397	2.06507	1.04619	up	7.07456	6.02837	ATGTTCTCAGCCACGGAATGCCAGGAGTGACTGTTTACCAAGTTAATGGCTCATGCATGT	ENST00000607943.1	chr22	50191724	50192402	-	GENCODE release 31	lncRNA	antisense	ENSG00000273188.1	AL022328.3	1	679		Detected	Detected	Detected	Detected	Detected	Detected	Detected	Detected	Detected	Detected	7.10403	6.72085	7.67535	6.98176	6.8908	6.21133	5.58933	6.2248	5.39547	6.72092
clstr_54618_1063_14	0.0113089	2.06204	1.04407	up	10.8763	9.83224	TGGCCTGCATCTCTCTAAGACTTAGTCTGATGCCATGCGCATCTCTTGTTCTGTGTTCAA	NONHSAT219051.1	chr8	145010689	145012760	.	NONCODEv5	lncRNA	intergenic	NONHSAG101092.1		1			Detected	Detected	Detected	Detected	Detected	Detected	Detected	Detected	Detected	Detected	10.9885	9.89684	11.6675	10.2814	11.5472	10.5232	9.02508	9.76815	9.25183	10.5929
clstr_198802_228_9	0.00815075	2.06085	1.04324	up	5.15165	4.10841	TTTGAGGTAACCAGGTATCCAGGTTAATCACGCTACCCTTGGTTATCATCACATGTATTT	ENST00000465795.1	chr3	78038705	78046794	-	GENCODE release 31	lncRNA	intergenic	ENSG00000244461.1	LINC02077	3	409	105377172	Detected	Detected	Detected	Detected	Detected	Detected	Detected	Not Detected	Not Detected	Detected	5.56301	4.91575	5.22182	4.82932	5.22835	4.21563	4.56655	3.6165	3.93711	4.20628
clstr_217490_179_25	0.0104423	2.06084	1.04323	up	5.28911	4.24588	ATGCAAATCAAGGACACATTTAGAGAAATGCAAAGTGCACTGGAAAGTCTCCGCAATACA	MSTRG.45444.1	chr3	150023672	150023958	.	RefLnc 2017	lncRNA	intergenic	MSTRG.45444		1			Detected	Detected	Detected	Detected	Detected	Detected	Detected	Not Detected	Not Detected	Detected	6.3809	5.31218	5.19275	4.37837	5.18135	5.43749	4.47436	3.62258	2.85504	4.83992
A_21_P0000431	0.0247874	2.05989	1.04256	up	7.21334	6.17077	TGAGTATTCTGGGGTGTCTGAATCAATGATTTTGATTAAACCCTGTAACTCTGAGGTCCA	NR_003231	chr14	100929919	100929989	+	Refseq	lncRNA			SNORD113-3		71	767563	Detected	Detected	Detected	Detected	Detected	Detected	Detected	Detected	Detected	Detected	5.72984	8.65787	7.05836	6.86033	7.76027	5.12174	8.25206	6.20954	5.59631	5.6742
clstr_15430_3722_13	0.0446915	2.05889	1.04187	up	6.10283	5.06096	GTCAGACTTTACCTACAGTTCTGTCTTGTATCCTATACGCTGCACCTGGTACGTTATTAA	NONHSAT175027.1	chr17	27090345	27095037	+	NONCODEv5	lncRNA	intergenic	NONHSAG073034.1		1			Detected	Detected	Detected	Detected	Detected	Detected	Detected	Detected	Not Detected	Detected	6.29429	5.46673	7.28715	4.62549	6.8405	5.99872	4.8259	4.8918	3.81618	5.77222
clstr_183232_77_17	0.0199598	2.05766	1.04101	up	9.04947	8.00846	TTTGGCCAGCTTTAGTTTGAGGACTCCTTGATAAGCTTGCTAAACTTTCAGAGTGCCCTG	lnc-FYB1-1:2	chr5	39105224	39105727	-	LNCipedia version 5.2	lncRNA	intronic	lnc-FYB1-1		1			Detected	Detected	Detected	Detected	Detected	Detected	Detected	Detected	Detected	Detected	9.76242	7.67815	10.3571	8.244	9.20565	9.34467	7.21252	8.46234	7.1609	7.86186
clstr_8967_5223_13	0.00782999	2.05733	1.04077	up	4.82247	3.7817	ATACGTGTTAGTTTCTGTGATGGTCAGCTGCAGTGTCAACTTGGTCAGGCAATAGTACCC	T044454	chr10	78353060	78359197	.	MiTranscriptome beta	lncRNA	intergenic	G010277	LACAT155	1	6137		Detected	Detected	Detected	Not Detected	Detected	Detected	Not Detected	Not Detected	Not Detected	Detected	5.74355	3.47813	4.70863	3.69717	6.48485	5.14652	1.93395	3.34125	3.208	5.27876
clstr_219473_159_19	0.00182009	2.05408	1.03849	up	9.82069	8.7822	AATCTGATAAGGCCCTAATGATGCTCTTTAATGATGGCACCTTTCAGGTGAATTTCTACC	lnc-PDE4D-6:1	chr5	58454706	58455116	-	LNCipedia version 5.2	lncRNA	intronic	lnc-PDE4D-6		2			Detected	Detected	Detected	Detected	Detected	Detected	Detected	Detected	Detected	Detected	10.6752	8.64728	10.736	8.4951	10.5499	9.34167	7.99054	9.34188	7.63174	9.60517
clstr_132875_411_16	0.0376458	2.05393	1.03838	up	8.0587	7.02032	AAACCTACACCCAATTGTGTTATGCACCATTATGATCCTGCCTCCAGTAACTGTGCTGAC	NONHSAT176487.1	chr17	68589729	68600425	-	NONCODEv5	lncRNA	intergenic	NONHSAG073818.1		2			Detected	Detected	Detected	Detected	Detected	Detected	Detected	Detected	Detected	Detected	7.60135	7.66121	8.65075	7.52266	8.85755	6.55418	7.42358	7.41672	7.03616	6.67096
clstr_6215_12_25	0.0314911	2.05388	1.03835	up	7.48251	6.44416	CTACCAGCTGGTGTCCTACTTATGTTATAGAAATGTGACAGCAAATGTGATATGAACTCC	ENST00000607176.1	chr8	101208148	101208558	+	GENCODE release 31	lncRNA	intergenic	ENSG00000271882.1	AP001330.5	1	411		Detected	Detected	Detected	Detected	Detected	Detected	Detected	Detected	Detected	Detected	7.75136	6.50095	7.68444	7.38256	8.09326	6.56481	5.68198	5.92395	5.88132	8.16872
clstr_229912_75_21	0.0257387	2.05228	1.03723	up	5.37771	4.34048	CTTTACATGACCCAAGTGGCAGCGATGTTCCTGGGAATGGATTTACCAGGACTGAATCTT	lnc-SASS6-5:2	chr1	99710825	99712508	-	LNCipedia version 5.2	lncRNA	intronic	lnc-SASS6-5		2			Detected	Detected	Detected	Detected	Detected	Detected	Detected	Not Detected	Detected	Detected	4.82882	5.04165	5.34279	5.62833	6.04695	4.3197	3.70479	3.40267	4.49099	5.78426
clstr_197172_72_12	0.0306277	2.05192	1.03697	up	6.97429	5.93731	ACAGCATAATATGTCAAACAAGAGATAACACCTTGTCATGTTAGTACCTACATCTCCGGC	ENST00000621880.1	chr15	57990217	57990636	-	GENCODE release 31	lncRNA	intronic	ENSG00000274719.1	AC012653.2	1	420		Detected	Detected	Detected	Detected	Detected	Detected	Detected	Detected	Detected	Detected	5.10048	8.09537	7.17009	7.74666	6.75883	4.73138	5.99127	6.14854	6.48587	6.32952
clstr_1220_2356_22	0.0251841	2.05087	1.03624	up	8.14847	7.11223	CCCAGGATGCAAGGTTGCCTCAACATACACGTCAATTAATCTGATTCATCCCATAAACAA	ENST00000663557.1	chr2	95807070	95818459	-	GENCODE release 31	lncRNA		ENSG00000232931.6	LINC00342	2	4643	150759	Detected	Detected	Detected	Detected	Detected	Detected	Detected	Detected	Detected	Detected	8.70481	7.35565	8.73386	7.62884	8.3192	7.60677	6.93444	6.65779	6.53242	7.82973
clstr_145427_610_12	0.0328203	2.04816	1.03433	up	5.37395	4.33962	TAACCAGTGGTCTGAAACGGGACGGTGGAGAAATGACAGCAGATGATGATCGCTGTTATT	lnc-OSR2-3:1	chr8	98944403	98946302	+	LNCipedia version 5.2	lncRNA	intronic	lnc-OSR2-3		2			Detected	Detected	Detected	Detected	Detected	Detected	Not Detected	Detected	Detected	Detected	4.14831	4.24005	6.67096	6.28326	5.52717	3.87436	2.99592	5.2436	4.36483	5.21939
clstr_81652_128_20	0.029311	2.04721	1.03366	up	4.89386	3.86021	ATGTGGTGTGTTGGCATTAGTTACTTACTAATGAGCAAGATCAGCACCTGCATTTCAGCT	ENST00000561973.1	chrX	68013470	68014901	-	GENCODE release 31	lncRNA	intergenic	ENSG00000260118.1	AL157700.1	1	1432		Detected	Detected	Detected	Detected	Detected	Detected	Detected	Not Detected	Not Detected	Detected	5.24494	4.53514	5.56909	4.58571	4.53444	4.45494	3.77142	3.54932	3.18851	4.33683
clstr_18943_3943_12	0.048871	2.04504	1.03213	up	10.4833	9.45113	TCTTACAAATCAACGGCTTGTCTCCACACATCAAGGTAAAGGCGTCCTCTACACCAAAGA	lnc-GTF2H2-7:9	chr5	71140164	71197449	-	LNCipedia version 5.2	lncRNA	intergenic	lnc-GTF2H2-7		3			Detected	Detected	Detected	Detected	Detected	Detected	Detected	Detected	Detected	Detected	10.2446	9.84213	11.1447	9.88313	11.3017	9.79598	9.20906	8.678	8.9038	10.6688
clstr_166932_484_20	0.0448847	2.04385	1.03129	up	13.0904	12.0591	AGGTGAAATCTATTGTAAAGGGTGCTATGCAAAGAACTTTGGGCCCAAGGGATTTGGCTA	lnc-ASTE1-6:1	chr3	130918226	130919120	-	LNCipedia version 5.2	lncRNA	antisense	lnc-ASTE1-6		2			Detected	Detected	Detected	Detected	Detected	Detected	Detected	Detected	Detected	Detected	13.9051	11.1727	14.1187	12.6937	13.5617	12.9767	10.5566	12.3624	10.8095	13.5903
clstr_13681_661_3	0.00109516	2.04363	1.03113	up	7.78057	6.74943	AAATTTCCTAGATCGGGACAGCTGATAATGCGACTTCTGTTAGTCTCCGCATCCAACTTT	ENST00000635591.1	chr6	144004916	144008262	-	GENCODE release 31	lncRNA	intronic	ENSG00000283122.1	HYMAI	1	3347	57061	Detected	Detected	Detected	Detected	Detected	Detected	Detected	Detected	Detected	Detected	7.54114	7.99555	8.07801	7.63709	7.65106	6.43618	7.02761	7.19035	6.17763	6.9154
clstr_114635_826_22	0.0195159	2.04237	1.03024	up	6.73067	5.70043	AAAGAACCTAAGCATTTGAGGCAGGTCACCCAAGCTTGAATCTCAGTCTGCCTCTCATCT	lnc-CALHM1-1:3	chr10	103450296	103452391	-	LNCipedia version 5.2	lncRNA	intronic	lnc-CALHM1-1		3			Detected	Detected	Detected	Detected	Detected	Detected	Detected	Detected	Detected	Detected	7.46286	6.27937	6.52593	6.73917	6.64604	6.23765	5.42045	5.46314	4.89457	6.48633
clstr_118894_49_17	0.0486098	2.04182	1.02986	up	7.84855	6.81869	TGTTGATTGTTGGAGGACTGCATGGAAAGGCGTCAGTTCTCCGTGTTGATGGTTAAAGGA	NONHSAT168089.1	chr13	111309946	111310847	.	NONCODEv5	lncRNA	intergenic	NONHSAG068569.1		1			Detected	Detected	Detected	Detected	Detected	Detected	Detected	Detected	Detected	Detected	9.67661	7.25294	7.87485	6.925	7.51333	7.41779	6.32955	6.64056	6.20228	7.50326
clstr_117692_473_16	0.0473312	2.04178	1.02983	up	4.24121	3.21139	GGATGAATTGGTTCCATCCAGACCAACTGTATTAGTGAAGGTTCTCTAGAAGGACAGGAC	NONHSAT168969.1	chr14	101856839	101884306	+	NONCODEv5	lncRNA	intergenic	NONHSAG107577.1		5			Detected	Detected	Detected	Not Detected	Detected	Detected	Not Detected	Not Detected	Not Detected	Detected	4.25471	3.66623	5.01645	3.67554	4.59315	3.80318	2.6281	3.9162	1.35103	4.35844
clstr_158126_175_32	0.022707	2.04078	1.02912	up	13.244	12.2149	ACAGAAAGCTGAAGTTGAAATGGTGGAGTCCAACTTGTCTGGACCAGCTTAACGGTTCTG	NONHSAT207610.1	chr6	89721159	89721806	+	NONCODEv5	lncRNA	intergenic	NONHSAG093401.1		2			Detected	Detected	Detected	Detected	Detected	Detected	Detected	Detected	Detected	Detected	14.2448	12.5047	13.4703	12.8712	13.1293	12.9031	11.862	11.6711	11.6659	12.9725
clstr_196266_99_26	0.0135455	2.04011	1.02864	up	6.0238	4.99516	AAACAAACTAGAATTTGCCTGTGTGCAGCCAGTAACATGTCTATTTAACCTGGACACCTT	lnc-DZIP1-4:1	chr13	95578177	95578602	-	LNCipedia version 5.2	lncRNA	intronic	lnc-DZIP1-4		1			Detected	Detected	Detected	Detected	Detected	Detected	Detected	Detected	Not Detected	Detected	5.79643	5.8351	6.07487	5.9153	6.49731	4.63202	4.94863	5.13165	4.0852	6.1783
clstr_96384_807_13	0.0269766	2.03985	1.02846	up	8.59839	7.56992	AGCCCAAGTTAGAGCCCAGCATTAAGTCCACCTCATGCACATCATACAGTTGCAGCTTAT	ASAP1-IT1:1	chr8	130295355	130296533	-	LNCipedia version 5.2	lncRNA	intronic	ASAP1-IT1	ASAP1-IT1	1		29065	Detected	Detected	Detected	Detected	Detected	Detected	Detected	Detected	Detected	Detected	8.49857	8.49549	9.23026	7.9568	8.8108	8.14574	7.55815	7.08496	7.2512	7.80957
clstr_200060_292_14	0.0394873	2.03981	1.02843	up	4.37132	3.34289	TGCCTTTGGAGGTTCAGCTATTGGGTCTTCATTGAGGGCTATAATTCATAGGAATGCTTA	NONHSAT189193.1	chr20	1105513	1105914	-	NONCODEv5	lncRNA	intergenic	NONHSAG081720.1		1			Detected	Detected	Detected	Not Detected	Detected	Detected	Not Detected	Not Detected	Not Detected	Detected	4.20833	3.86643	5.57018	3.25327	4.95839	3.80081	1.99226	3.82309	3.06395	4.03432
clstr_229325_114_16	0.0128237	2.0397	1.02836	up	9.16507	8.13671	GTGTGTGTACATTCGAAACTCCACTGAACCTTGATTGAAGACCTACAGTGTGGCAGTCCA	lnc-STAB1-1:2	chr3	52534036	52534908	+	LNCipedia version 5.2	lncRNA	sense-overlapping	lnc-STAB1-1		2			Detected	Detected	Detected	Detected	Detected	Detected	Detected	Detected	Detected	Detected	10.217	8.30136	9.16685	9.01295	9.12713	8.683	7.16279	8.05933	7.76746	9.01094
clstr_170323_355_12	0.0229052	2.0361	1.02581	up	4.41937	3.39356	AGTAGCTGGGACTGTAGTAGGACTAAGCTAATGAGAGCTTTGACTTGCTTAAACGTTGGG	lnc-SLC38A9-4:2	chr5	55697959	55712329	-	LNCipedia version 5.2	lncRNA	intronic	lnc-SLC38A9-4		6			Detected	Detected	Detected	Detected	Detected	Detected	Not Detected	Not Detected	Not Detected	Detected	4.89818	3.88446	4.27783	4.15036	4.88604	4.14407	2.50934	2.62745	2.84398	4.84298
clstr_54774_1947_20	0.0308421	2.0354	1.02532	up	3.94952	2.92421	TTCACTGCAAACTTGGTTGCAGCCCATCTGTGAAATGGACCTAACACTTACTCACTGAGC	NONHSAT180357.1	chr19	35265122	35267754	-	NONCODEv5	lncRNA	intergenic	NONHSAG076487.1		3			Detected	Detected	Detected	Not Detected	Detected	Detected	Not Detected	Not Detected	Not Detected	Detected	3.95467	3.43248	4.89217	2.99305	4.47523	3.83859	2.02195	4.03818	1.01911	3.7032
clstr_232015_17_12	0.0199705	2.0353	1.02524	up	7.68907	6.66383	TGGTTGTACTTGTGCTTAACCTACTCACTCGCTTAGCAAGCTCATCTTCAACATCATGCA	NONHSAT157485.1	chr10	110132302	110133477	-	NONCODEv5	lncRNA	intergenic	NONHSAG061536.1		2			Detected	Detected	Detected	Detected	Detected	Detected	Detected	Detected	Detected	Detected	7.5769	7.38503	8.26093	7.32077	7.90171	7.49862	6.62837	6.97087	5.76972	6.45156
clstr_34230_303_20	0.0179349	2.03525	1.02521	up	10.5451	9.51985	AGAGATGTTTAAGTACCCTCAGCGTGTTAGTAGATACGGTTATTTCTCCCTTTAGTTCTC	MSTRG.3407.1	chr1	144644532	144647453	-	RefLnc 2017	lncRNA	intergenic	MSTRG.3407		1			Detected	Detected	Detected	Detected	Detected	Detected	Detected	Detected	Detected	Detected	10.7299	9.8809	11.0749	10.2855	10.7541	10.015	9.29428	9.25958	8.78736	10.243
A_21_P0000418	0.0309165	2.03518	1.02516	up	9.02333	7.99817	AATGATGACCACTGGTGGCGTATGAGTCATATGTGATGAATACGTGTCTGGAACTCTGAG	NR_003214	chr14	100981975	100982045	+	Refseq	lncRNA			SNORD114-21		71	767599	Detected	Detected	Detected	Detected	Detected	Detected	Detected	Detected	Detected	Detected	7.61518	10.5892	8.61521	8.82149	9.4756	6.48476	10.2911	8.15395	7.65643	7.40464
clstr_94364_625_11	0.0368203	2.03506	1.02507	up	5.20036	4.17529	TCAGCCCAACTGGGCTTTAACCCTGGGTCTTCTACTTGTTAGCCGGATAAACTTAGATCA	NONHSAT221714.1	chr9	27083147	27084357	.	NONCODEv5	lncRNA	intergenic	NONHSAG102615.1		1			Detected	Detected	Detected	Detected	Detected	Detected	Detected	Detected	Not Detected	Detected	6.23521	4.26012	6.06163	4.43562	5.00921	4.74372	3.85884	4.23756	3.11492	4.92137
clstr_224641_74_20	0.0239414	2.03504	1.02506	up	4.57213	3.54707	AATATTGGAATTAAACCTGCTTAATGGTACCAGCAGAAACCAGGCCAGGCCCTTGTGCAG	lnc-GGTLC2-2:1	chr22	22661299	22661542	+	LNCipedia version 5.2	lncRNA	intergenic	lnc-GGTLC2-2		1			Detected	Detected	Detected	Detected	Detected	Not Detected	Not Detected	Detected	Detected	Detected	3.39289	3.4056	6.34784	6.04139	3.67291	2.94188	2.92354	4.53649	4.4171	2.91633
A_33_P3282740	0.0155785	2.03323	1.02378	up	8.33892	7.31514	AAGAACTGACCCACTTACAACAGAAGATACAGGAAGGGAGAGGTGTCTGCTACCTTTTCA	NR_111950	chr1	149607012	149679523	+	Refseq	lncRNA			LINC00869		6066	57234	Detected	Detected	Detected	Detected	Detected	Detected	Detected	Detected	Detected	Detected	9.06262	7.2232	8.76918	7.89034	8.74927	8.47149	6.46394	7.05732	6.33646	8.24651
A_21_P0000406	0.0142877	2.02962	1.02121	up	9.01585	7.99464	TGACTGCTGGTGGCGTATGAGTCTTACATGATGAATACGTGTCTGGAACTCTGAGGTCCA	NR_003201	chr14	100966029	100966099	+	Refseq	lncRNA			SNORD114-9		71	767585	Detected	Detected	Detected	Detected	Detected	Detected	Detected	Detected	Detected	Detected	7.84768	10.6265	8.52854	8.86388	9.21266	6.41624	10.318	7.95693	7.62673	7.65532
A_21_P0011031	0.0228135	2.02668	1.01912	up	5.68752	4.6684	CCAGCAAAAAGAAGTGGAACTGACTAGTGAGATGGTGGTGAGATTTTCTTTGGTGGCTGT	NR_120564	chr11	78423982	78429836	-	Refseq	lncRNA			LOC101928865		1654		Detected	Detected	Detected	Detected	Detected	Detected	Detected	Detected	Not Detected	Detected	5.90844	5.26167	6.67471	4.47126	6.12151	4.45762	4.54915	4.79133	3.7365	5.80741
A_21_P0000236	0.0116815	2.02612	1.01872	up	12.3048	11.2861	GAAAAGATCTCCTCAGGACCTCGGATGGGCCTTACTGTGGCCTCTCTTTCCTTGAGGGGT	NR_002326	chr16	1962973	1963106	-	Refseq	lncRNA			SNORA64		134	26784	Detected	Detected	Detected	Detected	Detected	Detected	Detected	Detected	Detected	Detected	12.1324	12.2939	12.8026	12.0758	12.2193	10.4411	11.9459	11.4656	11.1256	11.4522
clstr_156729_388_28	0.016627	2.02547	1.01826	up	6.10216	5.0839	CTTCACCTTAGACTTTCTTTGGTCAGAGCTACAGAAAGAGGTGGCTGTAGGGAGGACTTT	ENST00000665850.1	chr15	64878428	64882385	-	GENCODE release 31	lncRNA		ENSG00000287494.1	AC069368.2	2	616		Detected	Detected	Detected	Detected	Detected	Detected	Detected	Detected	Detected	Detected	5.77267	5.36608	7.47116	5.59254	6.30834	5.56275	4.18291	5.79295	4.2634	5.61746
clstr_27601_2889_8	0.0344356	2.02391	1.01714	up	5.45681	4.43967	ACATGTGAATTTCAGGGAAGGTGGGACGCAAACATCTAGACCCTAGCAGTACAGGTTAGA	NONHSAT158310.1	chr10	75471661	75475016	.	NONCODEv5	lncRNA	intergenic	NONHSAG062212.1		1			Detected	Detected	Detected	Detected	Detected	Detected	Detected	Detected	Not Detected	Detected	5.68143	4.72575	6.13496	4.56473	6.1772	5.57265	4.066	4.15797	3.11067	5.29106
clstr_169701_10_13	0.0258824	2.02327	1.01669	up	4.04862	3.03193	CACATCCACAGTGGGAGTGCGGTAATGGTGTTATGAGAACCCTTATGTATTAAAGACACT	lnc-MN1-7:1	chr22	27858431	27860615	-	LNCipedia version 5.2	lncRNA	intronic	lnc-MN1-7		2			Detected	Detected	Detected	Detected	Detected	Detected	Not Detected	Not Detected	Not Detected	Detected	4.31469	3.44427	4.27605	4.09988	4.10822	3.52751	1.55103	3.13813	2.92018	4.02282
clstr_187369_362_33	0.0482431	2.02318	1.01663	up	3.97811	2.96149	CTTATCCTGGAGGAAAGAATGGTCACAAGAAAGATGAGCAGAACAGACCCTTGCACCTCA	ENST00000530805.1	chr11	66264777	66265666	-	GENCODE release 31	lncRNA	antisense	ENSG00000254855.1	AP001107.8	3	479		Detected	Detected	Detected	Not Detected	Detected	Detected	Detected	Not Detected	Not Detected	Detected	4.44576	3.62936	4.48431	3.21149	4.11965	3.64001	3.25934	3.0536	1.00293	3.85155
clstr_86175_1182_16	0.0417457	2.02211	1.01586	up	9.16947	8.15361	CTGTGCCTGAGGCATCTTAGAAGTGGATCCTTTAGCCCAAGTTAAACATTCAGATGACCG	lnc-BAZ2B-2:1	chr2	159315336	159316683	-	LNCipedia version 5.2	lncRNA	intergenic	lnc-BAZ2B-2		1			Detected	Detected	Detected	Detected	Detected	Detected	Detected	Detected	Detected	Detected	8.74144	8.27308	10.2921	8.96684	9.57387	8.67511	7.73276	8.1972	7.8525	8.31047
A_21_P0000422	0.0343964	2.02178	1.01563	up	7.94625	6.93062	TGAGCACTGGTGGAGTATGAGTCACATACGATGAATACGTGTCTGGAACTCTGAGGTCCA	NR_003219	chr14	100987046	100987116	+	Refseq	lncRNA			SNORD114-26		71	767606	Detected	Detected	Detected	Detected	Detected	Detected	Detected	Detected	Detected	Detected	6.55794	9.29907	7.4914	8.02423	8.35859	5.26442	8.91386	7.30307	6.74986	6.42187
clstr_101402_424_16	0.00531188	2.02123	1.01524	up	6.29717	5.28194	TGGAGAGCAAACTTAATTAAACATAAGGCGAGGCTCCTGGAATCTGTCCAGCGTCAGAAA	lnc-SMAD9-4:1	chr13	36804198	36805302	-	LNCipedia version 5.2	lncRNA	intergenic	lnc-SMAD9-4		1			Detected	Detected	Detected	Detected	Detected	Detected	Detected	Detected	Detected	Detected	6.34064	6.03079	6.37507	6.2027	6.53667	5.21286	4.92948	5.0367	4.99024	6.24041
clstr_99161_353_20	0.0441489	2.02111	1.01515	up	4.01972	3.00457	GTCATAGACTGTCCAGCAGCAAAGTCATTGACTGTGATCACTGGAACTGACTCAAAGAGG	ENST00000514446.1	chr5	135579185	135634852	+	GENCODE release 31	lncRNA	intronic	ENSG00000250167.1	AC034206.1	3	634		Detected	Not Detected	Detected	Detected	Detected	Not Detected	Not Detected	Not Detected	Not Detected	Detected	4.31425	2.2639	3.99109	3.927	5.60235	2.84178	2.13671	3.09356	3.44089	3.50991
A_21_P0000419	0.0206009	2.02061	1.01479	up	8.17397	7.15918	GATGATGACTACCGGTGGCGTATGAGTCATATGTGATGAATACGTGTTTGGAACTCTGAG	NR_003215	chr14	100982926	100982996	+	Refseq	lncRNA			SNORD114-22		71	767600	Detected	Detected	Detected	Detected	Detected	Detected	Detected	Detected	Detected	Detected	6.79431	10.0711	7.48583	8.12306	8.39554	5.45526	9.82843	7.0058	6.72633	6.78007
clstr_164347_131_17	0.000584489	2.02017	1.01448	up	6.79082	5.77635	ATACCTTCATGAACAAGAAATCTTGCACAGAGATCTCAAACTAGGTAAGTCATTGACGCC	lnc-PDE4D-7:3	chr5	58457494	58458573	-	LNCipedia version 5.2	lncRNA	intronic	lnc-PDE4D-7		2			Detected	Detected	Detected	Detected	Detected	Detected	Detected	Detected	Detected	Detected	7.6764	5.58158	7.58667	5.7108	7.39866	6.45355	4.59315	6.59839	4.49774	6.7389
clstr_116417_851_21	0.0392158	2.02016	1.01447	up	10.926	9.91152	CAGAAGGGCTGGTGGTTTCTGAGCTGGTTTAACAATGGGATCCACAATTATCAACAAGGG	NONHSAT221265.1	chr9	121460182	121499863	-	NONCODEv5	lncRNA	intergenic	NONHSAG053353.2		7			Detected	Detected	Detected	Detected	Detected	Detected	Detected	Detected	Detected	Detected	11.5682	10.1046	11.8972	10.4709	10.5892	10.8445	9.13492	9.86314	9.12795	10.5871
A_21_P0000607	0.0338471	2.01829	1.01313	up	7.06406	6.05093	GTGGCCAAGAAATGTATTCTCTCACTTTGGACTTAGGAGTCCAAAGAGAAGCCCAGAAAC	NR_033839	chr11	126341716	126355587	-	Refseq	lncRNA			ST3GAL4-AS1		753		Detected	Detected	Detected	Detected	Detected	Detected	Detected	Detected	Detected	Detected	7.49713	5.78305	7.66958	6.48949	7.88106	7.70127	4.5653	5.98682	5.38099	6.62027
A_21_P0007995	0.0167635	2.018	1.01292	up	4.83276	3.81984	CATAAACTTATGTTTGCAAAGCACCTTTTACTCTGTGAAATAAAGTGAGTGCAAGCAGTA	NR_120400	chr13	52334295	52341883	+	Refseq	lncRNA			LOC103191607		839		Detected	Detected	Detected	Not Detected	Detected	Not Detected	Detected	Detected	Not Detected	Detected	4.23062	6.18859	5.4916	2.76664	5.48634	2.26662	5.75374	4.49274	1.86504	4.72102
[truncated: 654 more rows]
