# Supplementary material for: Mechanism of LEF1-AS1 regulating HUVEC cells by targeting miR-489-3p/S100A11 axis
Source: PeerJ. 2023 Nov 1;11:e16128. doi: 10.7717/peerj.16128 (PMC10625350; doi:10.7717/peerj.16128)
Supplement: Supplemental Information 4 [file peerj-11-16128-s004.zip]

Archive with 35 entries (27 files):
- date Fig 4/
- date Fig 4/Fig4 date/
- date Fig 4/Fig4 date/Angiogenesis.png
- date Fig 4/Fig4 date/CCK8 1.png
- date Fig 4/Fig4 date/CCK8 2.png
- date Fig 4/Fig4 date/LEF1-AS1.png
- date Fig 4/Fig4 date/miR-489-3p.png
- date Fig 4/Fig4 date/S100A11.png
- date Fig 4/Fig4 date/S100A11.xlsx
- date Fig 4/Fig4 Migration/
- date Fig 4/Fig4 Migration/figure/
- date Fig 4/Fig4 Migration/figure/rep1/
- date Fig 4/Fig4 Migration/figure/rep1/1:NC组.jpg
- date Fig 4/Fig4 Migration/figure/rep1/2:si-Lnc组.jpg
- date Fig 4/Fig4 Migration/figure/rep1/3:miR inhibitor.jpg
- date Fig 4/Fig4 Migration/figure/rep1/4:si-Lnc+mir inhibito.jpg
- date Fig 4/Fig4 Migration/figure/rep2/
- date Fig 4/Fig4 Migration/figure/rep2/1:NC组.jpg
- date Fig 4/Fig4 Migration/figure/rep2/2:si-Lnc组.jpg
- date Fig 4/Fig4 Migration/figure/rep2/3:miR inhibitor .jpg
- date Fig 4/Fig4 Migration/figure/rep2/4:si-Lnc+mir inhibitor.jpg
- date Fig 4/Fig4 Migration/figure/rep3/
- date Fig 4/Fig4 Migration/figure/rep3/1:NC组 .jpg
- date Fig 4/Fig4 Migration/figure/rep3/2:si-Lnc组 .jpg
- date Fig 4/Fig4 Migration/figure/rep3/3:miR inhibitor.jpg
- date Fig 4/Fig4 Migration/figure/rep3/4:si-Lnc+mir inhibitor.jpg
- date Fig 4/Fig4 Migration/Migration.xlsx
- date Fig 4/Fig4 WB/
- date Fig 4/Fig4 WB/s100a11+GAPDH(rep1).tif
- date Fig 4/Fig4 WB/s100a11+GAPDH(rep1-r).tif
- date Fig 4/Fig4 WB/s100a11+GAPDH(rep2).tif
- date Fig 4/Fig4 WB/s100a11+GAPDH(rep2-r).tif
- date Fig 4/Fig4 WB/s100a11+GAPDH(rep3-r).tif
- date Fig 4/Fig4 WB/s100a11+GAPDH(rep3.tif
- date Fig 4/Fig4 WB/WB.xlsx
