# Supplementary material for: Mechanism of LEF1-AS1 regulating HUVEC cells by targeting miR-489-3p/S100A11 axis
Source: PeerJ. 2023 Nov 1;11:e16128. doi: 10.7717/peerj.16128 (PMC10625350; doi:10.7717/peerj.16128)
Supplement: Supplemental Information 4 [file peerj-11-16128-s004.zip › date Fig 4/Fig4 date/S100A11.xlsx]

## Sheet: Sheet1
		CT value of target gene	CT value of GAPDH	Δct	Δct average value	ΔΔct	2-ΔΔct	average value	SD	SE
	NC group	28.29	16.35	11.94	11.9533	-0.0133333	1.00928	1.00028	0.0286829	0.0165601
		28.22	16.3	11.92	11.9533	-0.0333333	1.02337
		28.42	16.42	12	11.9533	0.0466667	0.968171
	si-Lnc group	29.47	16.35	13.12	13.0533	1.18	0.441351	0.466941	0.0243024	0.014031
		29.34	16.39	12.95	13.0533	1.03	0.48971
		29.46	16.37	13.09	13.0533	1.09	0.469761
	miR inhibitor	27.68	16.22	11.46	11.48	-0.48	1.39474	1.38832	0.00556231	0.0032114
		27.84	16.39	11.45	11.48	-0.47	1.38511
		27.85	16.32	11.53	11.48	-0.47	1.38511
	si-Lnc+mir inhibitor	28.65	16.35	12.3	12.31	0.36	0.779165	0.781873	0.0461521	0.0266459
		28.69	16.33	12.36	12.31	0.44	0.737135
		28.54	16.27	12.27	12.31	0.27	0.82932
