# Supplementary material for: Mechanism of LEF1-AS1 regulating HUVEC cells by targeting miR-489-3p/S100A11 axis
Source: PeerJ. 2023 Nov 1;11:e16128. doi: 10.7717/peerj.16128 (PMC10625350; doi:10.7717/peerj.16128)
Supplement: Supplemental Information 4 [file peerj-11-16128-s004.zip › date Fig 4/Fig4 Migration/Migration.xlsx]

## Sheet: Sheet1
	1：NC	2：si-Lnc	3：miR inhibitor	4：si-Lnc+mir inhibitor				1：NC	2：si-Lnc	3：miR inhibitor	4：si-Lnc+mir inhibitor
rep1	143	92	212	150		Migration	rep1	1.55435	1	2.30435	1.63043
rep2	154	82	281	191			rep2	1.87805	1	3.42683	2.32927
rep3	146	64	236	138			rep3	2.28125	1	3.6875	2.15625
							Mean	1.90455	1	3.13956	2.03865
							SD	0.297348	0	0.600095	0.297169
