# Supplementary material for: Mechanism of LEF1-AS1 regulating HUVEC cells by targeting miR-489-3p/S100A11 axis
Source: PeerJ. 2023 Nov 1;11:e16128. doi: 10.7717/peerj.16128 (PMC10625350; doi:10.7717/peerj.16128)
Supplement: Supplemental Information 4 [file peerj-11-16128-s004.zip › date Fig 4/Fig4 WB/WB.xlsx]

## Sheet: Sheet1
		s100a11		GAPDH		s100a11/GAPDH
rep1	1	20221.5	1	35307.7		0.572722
	2	10666.4	2	37235.7		0.286457
	3	33500.1	3	36203.8		0.925322
	4	20401.5	4	35650.6		0.572262
rep2
	1	29100.6	1	35958.7		0.809277
	2	15496	2	33993.6		0.455851
	3	39845.3	3	36003.2		1.10671
	4	20356.2	4	36947.9		0.550943
rep3	1	20306.8	1	33772.5		0.601283
	2	13865.9	2	36733		0.377479
	3	40316.1	3	38037.9		1.05989
	4	24875	4	32086.5		0.775248
